# Supplementary material for: Microbiome characterization of defensive tissues in the model anemone Exaiptasia diaphana
Source: BMC Microbiol. 2021 May 21;21:152. doi: 10.1186/s12866-021-02211-4 (PMC8140459; doi:10.1186/s12866-021-02211-4)
Supplement: Supplementary file 2 — Additional file 2 Database of bacteria isolated from acontia from E. diaphana. Is reported for each isolate: source genotype, partial 16S rRNA sequence, morphology, closest BLAST result and full taxonomy. When there were several BLAST results with identical scores, the species column was left on “sp.”. [file 12866_2021_2211_MOESM2_ESM.xlsx]

## Sheet: Database
Culture ID	Accession number	Host species	Host genotype	Host organ	Closest BLAST	% identity	Domain	Phylum	Class	Order	Family	Genus	Species	Colour	Form	Elevation	Margin	Surface	Texture	Opacity	Medium	16S sequence
MMSF_3001	MT840368	Exaiptasia diaphana	AIMS1	Acontia	Alteromonas oceani strain S35 16S ribosomal RNA, partial sequence	99.32	Bacteria	Proteobacteria	Gammaproteobacteria	Alteromonadales	Alteromonadaceae	Alteromonas	oceani	Ocre spots + transparent	Irregular	Raised	Entire	Shiny	Viscy	Transluscent	MA	ACTATACTACTTCTTTTGCATCCCACTCCCATGGTGTGACGGGCGGTGTGTACAAGGCCCGGGAACGTATTCACCGCAGTATGCTGACCTGCGATTACTAGCGATTCCGACTTCATGGAGTCGAGTTGCAGACTCCAATCCGGACTACGACAAGCTTTAAGGGGTCCGCTCCACATCACTGTCTCGCTTCCCTCTGTACTTGCCATTGTAGCACGTGTGTAGCCCTACACGTAAGGGCCATGATGACTTGACGTCGTCCCCACCTTCCTCCGGTTTGTCACCGGCAGTCTCCTTAGAGTGCCCAACTAAATGCTGGCAACTAAGGACAAGGGTTGCGCTCGTTGCGGGACTTAACCCAACATCTCACGACACGAGCTGACGACAGCCATGCAGCACCTG…
MMSF_3002	MT840388	Exaiptasia diaphana	AIMS1	Acontia	Alteromonas oceani strain S35 16S ribosomal RNA, partial sequence	100	Bacteria	Proteobacteria	Gammaproteobacteria	Alteromonadales	Alteromonadaceae	Alteromonas	oceani	Ocre spots + transparent	Irregular	Raised	Entire	Shiny	Viscy	Transluscent	MA	TACTTCTTTTGCATCCCACTCCCATGGTGTGACGGGCGGTGTGTACAAGGCCCGGGAACGTATTCACCGCAGTATGCTGACCTGCGATTACTAGCGATTCCGACTTCATGGAGTCGAGTTGCAGACTCCAATCCGGACTACGACAAGCTTTAAGGGGTCCGCTCCACATCACTGTCTCGCTTCCCTCTGTACTTGCCATTGTAGCACGTGTGTAGCCCTACACGTAAGGGCCATGATGACTTGACGTCGTCCCCACCTTCCTCCGGTTTGTCACCGGCAGTCTCCTTAGAGTGCCCAACTAAATGCTGGCAACTAAGGACAAGGGTTGCGCTCGTTGCGGGACTTAACCCAACATCTCACGACACGAGCTGACGACAGCCATGCAGCACCTGTGTCAGA…
MMSF_3003	MT840407	Exaiptasia diaphana	AIMS1	Acontia	Alteromonas oceani strain S35 16S ribosomal RNA, partial sequence	100	Bacteria	Proteobacteria	Gammaproteobacteria	Alteromonadales	Alteromonadaceae	Alteromonas	oceani	Ocre	Round	Raised	Entire	Shiny	Solid	Transluscent	MA	TACTTCTTTTGCATCCCACTCCCATGGTGTGACGGGCGGTGTGTACAAGGCCCGGGAACGTATTCACCGCAGTATGCTGACCTGCGATTACTAGCGATTCCGACTTCATGGAGTCGAGTTGCAGACTCCAATCCGGACTACGACAAGCTTTAAGGGGTCCGCTCCACATCACTGTCTCGCTTCCCTCTGTACTTGCCATTGTAGCACGTGTGTAGCCCTACACGTAAGGGCCATGATGACTTGACGTCGTCCCCACCTTCCTCCGGTTTGTCACCGGCAGTCTCCTTAGAGTGCCCAACTAAATGCTGGCAACTAAGGACAAGGGTTGCGCTCGTTGCGGGACTTAACCCAACATCTCACGACACGAGCTGACGACAGCCATGCAGCACCTGTGTCAGA…
MMSF_3004	MT840427	Exaiptasia diaphana	AIMS1	Acontia	Alteromonas oceani strain S35 16S ribosomal RNA, partial sequence	99.75	Bacteria	Proteobacteria	Gammaproteobacteria	Alteromonadales	Alteromonadaceae	Alteromonas	oceani	Ocre	Round	Raised	Entire	Shiny	Solid	Transluscent	MA	CCCATGGTGTGACGGGCGGTGTGTACAAGGCCCGGGAACGTATTCACCGCAGTATGCTGACCTGCGATTACTAGCGATTCCGACTTCATGGAGTCGAGTTGCAGACTCCAATCCGGACTACGACAAGCTTTAAGGGGTCCGCTCCACATCACTGTCTCGCTTCCCTCTGTACTTGCCATTGTAGCACGTGTGTAGCCCTACACGTAAGGGCCATGATGACTTGACGTCGTCCCCACCTTCCTCCGGTTTGTCACCGGCAGTCTCCTTAGAGTGCCCAACTAAATGCTGGCAACTAAGGACAAGGGTTGCGCTCGTTGCGGGACTTAACCCAACATCTCACGACACGAGCTGACGACAGCCATGCAGCACCTGTGTCAGAGTTCCCGAAGGCACCAATCC…
MMSF_3005	MT840447	Exaiptasia diaphana	AIMS1	Acontia	Alteromonas oceani strain S35 16S ribosomal RNA, partial sequence	99.89	Bacteria	Proteobacteria	Gammaproteobacteria	Alteromonadales	Alteromonadaceae	Alteromonas	oceani	Ocre spots + transparent	Irregular	Flat	Entire	Shiny	Viscy	Transluscent	MA	ACTACTTCTTTTGCATCCCACTCCCATGGTGTGACGGGCGGTGTGTACAAGGCCCGGGAACGTATTCACCGCAGTATGCTGACCTGCGATTACTAGCGATTCCGACTTCATGGAGTCGAGTTGCAGACTCCAATCCGGACTACGACAAGCTTTAAGGGGTCCGCTCCACATCACTGTCTCGCTTCCCTCTGTACTTGCCATTGTAGCACGTGTGTAGCCCTACACGTAAGGGCCATGATGACTTGACGTCGTCCCCACCTTCCTCCGGTTTGTCACCGGCAGTCTCCTTAGAGTGCCCAACTAAATGCTGGCAACTAAGGACAAGGGTTGCGCTCGTTGCGGGACTTAACCCAACATCTCACGACACGAGCTGACGACAGCCATGCAGCACCTGTGTCA…
MMSF_3006	MT840465	Exaiptasia diaphana	AIMS1	Acontia	Alteromonas oceani strain S35 16S ribosomal RNA, partial sequence	100	Bacteria	Proteobacteria	Gammaproteobacteria	Alteromonadales	Alteromonadaceae	Alteromonas	oceani	Ocre spots + transparent	Irregular	Convex	Entire	Shiny	Viscy	Transluscent	MA	ACTACTTCTTTTGCATCCCACTCCCATGGTGTGACGGGCGGTGTGTACAAGGCCCGGGAACGTATTCACCGCAGTATGCTGACCTGCGATTACTAGCGATTCCGACTTCATGGAGTCGAGTTGCAGACTCCAATCCGGACTACGACAAGCTTTAAGGGGTCCGCTCCACATCACTGTCTCGCTTCCCTCTGTACTTGCCATTGTAGCACGTGTGTAGCCCTACACGTAAGGGCCATGATGACTTGACGTCGTCCCCACCTTCCTCCGGTTTGTCACCGGCAGTCTCCTTAGAGTGCCCAACTAAATGCTGGCAACTAAGGACAAGGGTTGCGCTCGTTGCGGGACTTAACCCAACATCTCACGACACGAGCTGACGACAGCCATGCAGCACCTGTGTCA…
MMSF_3007	MT840484	Exaiptasia diaphana	AIMS1	Acontia	Alteromonas macleodii strain 107 16S ribosomal RNA, partial sequence	100	Bacteria	Proteobacteria	Gammaproteobacteria	Alteromonadales	Alteromonadaceae	Alteromonas	sp.	Grey + white center	Round	Flat	Entire	Shiny	Viscy	Transluscent	MA	TACTTCTTTTGCATCCCACTCCCATGGTGTGACGGGCGGTGTGTACAAGGCCCGGGAACGTATTCACCGCAGTATTCTGACCTGCGATTACTAGCGATTCCGACTTCATGGAGTCGAGTTGCAGACTCCAATCCGGACTACGACATTCTTTAAGGGGTCCGCTCCACATCACTGTCTCGCTTCCCTCTGTAAATGCCATTGTAGCACGTGTGTAGCCCTACACGTAAGGGCCATGATGACTTGACGTCGTCCCCACCTTCCTCCGGTTTGTCACCGGCAGTCTCCTTAGAGTGCCCAACTTAAGGCTGGCAACTAAGGACAAGGGTTGCGCTCGTTGCGGGACTTAACCCAACATCTCACGACACG
MMSF_3008	MT840501	Exaiptasia diaphana	AIMS1	Acontia	Thalassotalea fusca strain G-MB1 16S ribosomal RNA, partial sequence	98.84	Bacteria	Proteobacteria	Gammaproteobacteria	Alteromonadales	Colwelliaceae	Thalassotalea	fusca	White + transparent borders	Round	Convex	Entire	Glistening	Solid	Opaque	MA	CTAGCCACTTCTTTTGCAACCCACTCCCATGGTGTGACGGGCGGTGTGTACAAGGCCCGGGAACGTATTCACCGTAGCATTCTGATCTACGATTACTAGCGATTCCGACTTCATGGAGTCGAGTTGCAGACTCCAATCCGGACTACGACGTACTTTGTGTGATTCGCTCCACCTCGCGGTCTTGCAGCACTCTGTATACGCCATTGTAGCACGTGTGTAGCCCATCCCGTAAGGGCCATGATGACTTGACGTCGTCCCCACCTTCCTCCGGTTTATCACCGGCAGTCTCCTTAGAGTTCCCGACATTACTCGCTGGCAAATAAGGATAGGGGTTGCGCTCGTTGCGGGACTTAACCCAACATTTCACAACACGAGCTGACGACAGCCATGCAGCACCTG…
MMSF_3009	MT840370	Exaiptasia diaphana	AIMS1	Acontia	Photobacterium rosenbergii strain CC1 16S ribosomal RNA, partial sequence	99.49	Bacteria	Proteobacteria	Gammaproteobacteria	Vibrionales	Vibrionaceae	Photobacterium	rosenbergii	White + transparent borders	Round	Flat	Entire	Shiny	Solid	Opaque	MA	TATCTACTTCTGGTGCAGCCCACTTACCCATGGTGTGACGGGCGGTGTGTACAAGGCCCGGGAACGTATTCACCGTGGCATTCTGATCCACGATTACTAGCGATTCCGACTTCATGGAGTCGAGTTGCAGACTCCAATCCGGACTACGACGTACTTTCTGGGATTCGCTCACTCTCGCGAGTTGGCAGCCCTCTGTATACGCCATTGTAGCACGTGTGTAGCCCTACTCGTAAGGGCCATGATGACTTGACGTCGTCCCCACCTTCCTCCGGTTTATCACCGGCAGTCTCCCTGGAGTTCCCACCATTACGTGCTGGCAAACAAGGATAGGGGTTGCGCTCGTTGCGGGACTTAACCCAACATTTCACAACACGAGCTGACGACAGCCATGCAGCACCT…
MMSF_3010	MT840390	Exaiptasia diaphana	AIMS1	Acontia	Photobacterium rosenbergii strain CC1 16S ribosomal RNA, partial sequence	99.35	Bacteria	Proteobacteria	Gammaproteobacteria	Vibrionales	Vibrionaceae	Photobacterium	rosenbergii	White + transparent borders	Round	Flat	Entire	Shiny	Solid	Opaque	MA	CTGGTGCAGCCCACTTCCCCATGGTGTGACGGGCGGTGTGTACAAGGCCCGGGAACGTATTCACCGTGGCATTCTGATCCACGATTACTAGCGATTCCGACTTCATGGAGTCGAGTTGCAGACTCCAATCCGGACTACGACGTACTTTCTGGGATTCGCTCACTCTCGCGAGTTGGCAGCCCTCTGTATACGCCATTGTAGCACGTGTGTAGCCCTACTCGTAAGGGCCATGATGACTTGACGTCGTCCCCACCTTCCTCCGGTTTATCACCGGCAGTCTCCCTGGAGTTCCCACCATTACGTGCTGGCAAACAAGGATAGGGGTTGCGCTCGTTGCGGGACTTAACCCAACATTTCACAACACGAGCTGACGACAGCCATGCAGCACCTGTCTCAGAG…
MMSF_3011	MT840409	Exaiptasia diaphana	AIMS1	Acontia	Alteromonas oceani strain S35 16S ribosomal RNA, partial sequence	99.16	Bacteria	Proteobacteria	Gammaproteobacteria	Alteromonadales	Alteromonadaceae	Alteromonas	oceani	Ocre	Round	Flat	Entire	Shiny	Solid	Transluscent	MA	TACTTCTTTTGCATCCCACTTCCCATGGTGTGACGGGCGGTGTGTACAAGGCCCGGGAACGTATTCACCGCAGTATGCTGACCTGCGATTACTAGCGATTCCGACTTCATGGAGTCGAGTTGCAGACTCCAATCCGGACTACGACATACTTTAAGGGGTCCGCTCCACATCACTGTCTCGCTTCCCTCTGTATATGCCATTGTAGCACGTGTGTAGCCCTACACGTAAGGGCCATGATGACTTGACGTCGTCCCCACCTTCCTCCGGTTTGTCACCGGCAGTCTCCTTAGAGTGCCCAACTAAATGCTGGCAACTAAGGACAAGGGTTGCGCTCGTTGCGGGACTTAACCCAACATCTCACGACACGAGCTGACGACAGCCATGCAGCACCTGTGTCAG…
MMSF_3012	MT840429	Exaiptasia diaphana	AIMS1	Acontia	Thalassotalea ganghwensis strain JC2041 16S ribosomal RNA, partial sequence	98.95	Bacteria	Proteobacteria	Gammaproteobacteria	Alteromonadales	Colwelliaceae	Thalassotalea	ganghwensis	White + transparent borders	Round	Convex	Entire	Glistening	Viscy	Opaque	MA	CTAGCCACTTCTTTTGCAACCCACTCCCATGGTGTGACGGGCGGTGTGTACAAGGCCCGGGAACGTATTCACCGTAGCATTCTGATCTACGATTACTAGCGATTCCGACTTCATGGAGTCGAGTTGCAGACTCCAATCCGGACTACGACGTACTTTGTGTGATTCGCTCCACCTCGCGGTCTTGCAGCACTCTGTATACGCCATTGTAGCACGTGTGTAGCCCATCCCGTAAGGGCCATGATGACTTGACGTCGTCCCCACCTTCCTCCGGTTTATCACCGGCAGTCTCCTTAGAGTTCCCGACATTACTCGCTGGCAAATAAGGATAGGGGTTGCGCTCGTTGCGGGACTTAACCCAACATTTCACAACACGAGCTGACGACAGCCATGCAGCACCTG…
MMSF_3013	MT840449	Exaiptasia diaphana	AIMS1	Acontia	Alteromonas oceani strain S35 16S ribosomal RNA, partial sequence	98.96	Bacteria	Proteobacteria	Gammaproteobacteria	Alteromonadales	Alteromonadaceae	Alteromonas	oceani	Ocre	Round	Flat	Entire	Shiny	Solid	Transluscent	MA	TACTTCTTTTGCATCCCACTTCCCATGGTGTGACGGGCGGTGTGTACAAGGCCCGGGAACGTATTCACCGCAGTATGCTGACCTGCGATTACTAGCGATTCCGACTTCATGGAGTCGAGTTGCAGACTCCAATCCGGACTACGACATACTTTAAGGGGTCCGCTCCACATCACTGTCTCGCTTCCCTCTGTATATGCCATTGTAGCACGTGTGTAGCCCTACACGTAAGGGCCATGATGACTTGACGTCGTCCCCACCTTCCTCCGGTTTGTCACCGGCAGTCTCCTTAGAGTGCCCAACTAAATGCTGGCAACTAAGGACAAGGGTTGCGCTCGTTGCGGGACTTAACCCAACATCTCACGACACGAGCTGACGACAGCCATGCAGCACCTGTGTCAG…
MMSF_3014	MT840467	Exaiptasia diaphana	AIMS1	Acontia	Muricauda aquimarina strain SW-63 16S ribosomal RNA, partial sequence	100	Bacteria	Bacteroidetes	Flavobacteria	Flavobacteriales	Flavobacteriaceae	Muricauda	aquimarina	Orange	Irregular	Flat	Entire	Glistening	Creamy	Opaque	MA	TGGCTTGACGGGCGGTGTGTACAAGGCCCGGGAACGTATTCACCGGATCATGGCTGATATCCGATTACTAGCGATTCCAGCTTCACGGGGTCGAGTTGCAGACCCCGATCCGAACTGTGACCGGTTTTGTAGATCCGCGCCCCCTTGCGGGGTGGCTTCCCTCTGTACCGGCCATTGTAGCACGTGTGTAGCCCAGGACGTAAGGGCCGTGATGATTTGACGTCGTCCCCACCTTCCTCACGGTTTGCACCGGCAGTCCCGTTAGAGTCCCCATCTTGACATGCTGGCAACTAACGGTAGGGGTTGCGCTCGTTATAGGACTTAACCTGACACCTCACGGCACGAGCTGACGACAACCATGCAGCACCTTGCAGGCGGTCCGAAGAAAGGGGTATCTCT…
MMSF_3015	MT840485	Exaiptasia diaphana	AIMS1	Acontia	Vibrio tubiashii ATCC 19109 16S ribosomal RNA, partial sequence	99.13	Bacteria	Proteobacteria	Gammaproteobacteria	Vibrionales	Vibrionaceae	Vibrio	tubiashii	White	Round	Flat	Entire	Shiny	Solid	Transluscent	MA	CTACCCACTTCTTTTGCAGCCCACTCCCATGGTGTGACGGGCGGTGTGTACAAGGCCCGGGAACGTATTCACCGTAGCATTCTGATCTACGATTACTAGCGATTCCGACTTCATGGAGTCGAGTTGCAGACTCCAATCCGGACTACGACGCACTTTTTGGGATTCGCTCACTTTCGCAAGTTGGCCGCCCTCTGTATGCGCCATTGTAGCACGTGTGTAGCCCTACTCGTAAGGGCCATGATGACTTGACGTCGTCCCCACCTTCCTCCGGTTTATCACCGGCAGTCTCCCTGGAGTTCCCGACATTACTCGCTGGCAAACAAGGATAAGGGTTGCGCTCGTTGCGGGACTTAACCCAACATTTCACAACACGAGCTGACGACAGCCATGCAGCACCTG…
MMSF_3016	MT840503	Exaiptasia diaphana	AIMS1	Acontia	Thalassotalea ganghwensis strain JC2041 16S ribosomal RNA, partial sequence	98.94	Bacteria	Proteobacteria	Gammaproteobacteria	Alteromonadales	Colwelliaceae	Thalassotalea	ganghwensis	White + transparent borders	Round	Convex	Entire	Glistening	Viscy	Opaque	MA	CTAGCCACTTCTTTTGCAACCCACTCCCATGGTGTGACGGGCGGTGTGTACAAGGCCCGGGAACGTATTCACCGTAGCATTCTGATCTACGATTACTAGCGATTCCGACTTCATGGAGTCGAGTTGCAGACTCCAATCCGGACTACGACGTACTTTGTGTGATTCGCTCCACCTCGCGGTCTTGCAGCACTCTGTATACGCCATTGTAGCACGTGTGTAGCCCATCCCGTAAGGGCCATGATGACTTGACGTCGTCCCCACCTTCCTCCGGTTTATCACCGGCAGTCTCCTTAGAGTTCCCGACATTACTCGCTGGCAAATAAGGATAGGGGTTGCGCTCGTTGCGGGACTTAACCCAACATTTCACAACACGAGCTGACGACAGCCATGCAGCACCTG…
MMSF_3017	MT840372	Exaiptasia diaphana	AIMS1	Acontia	Alteromonas macleodii strain NBRC 102226 16S ribosomal RNA, partial sequence	99.1	Bacteria	Proteobacteria	Gammaproteobacteria	Alteromonadales	Alteromonadaceae	Alteromonas	macleodii	White + transparent borders	Round	Flat	Irregular	Smooth	Solid	Transluscent	R2A	ATCGTCCTCCCGAAGGTTAGACTAACTACTTCTTTTGCATCCCACTCCCATGGTGTGACGGGCGGTGTGTACAAGGCCCGGGAACGTATTCACCGCAGTATTCTGACCTGCGATTACTAGCGATTCCGACTTCATGGAGTCGAGTTGCAGACTCCAATCCGGACTACGACATTCTTTAAGGGGTCCGCTCCACATCACTGTCTCGCTTCCCTCTGTAAATGCCATTGTAGCACGTGTGTAGCCCTACACGTAAGGGCCATGATGACTTGACGTCGTCCCCACCTTCCTCCGGTTTGTCACCGGCAGTCTCCTTAGAGTGCCCAACTTAAGGCTGGCAACTAAGGACAAGGGTTGCGCTCGTTGCGGGACTTAACCCAACATCTCACGACACGAGCTGAC…
MMSF_3018	MT840392	Exaiptasia diaphana	AIMS1	Acontia	Alteromonas macleodii strain 107 16S ribosomal RNA, partial sequence	99.68	Bacteria	Proteobacteria	Gammaproteobacteria	Alteromonadales	Alteromonadaceae	Alteromonas	macleodii	White + transparent borders	Round	Flat	Irregular	Smooth	Solid	Transluscent	R2A	TGCGATTACTAGCGATTCCGACTTCATGGAGTCGAGTTGCAGACTCCAATCCGGACTACGACATTCTTTAAGGGGTCCGCTCCACATCACTGTCTCGCTTCCCTCTGTAAATGCCATTGTAGCACGTGTGTAGCCCTACACGTAAGGGCCATGATGACTTGACGTCGTCCCCACCTTCCTCCGGTTTGTCACCGGCAGTCTCCTTAGAGTGCCCAACTTAAGGCTGGCAACTAAGGACAAGGGTTGCGCTCGTTGCGGGACTTAACCCAACATCTCACGACACGAGCTGACGACAGCCATGCAGCACCTGTGTCTGAGTTCCCGAAGGCACGAAACTATCTCTAGTAACTTCTCAGCATGTCAAGTGTAGGTAAGGTTCTTCGCGTTGCATCGAATTAA…
MMSF_3019	MT840411	Exaiptasia diaphana	AIMS1	Acontia	Photobacterium rosenbergii strain CC1 16S ribosomal RNA, partial sequence	99.42	Bacteria	Proteobacteria	Gammaproteobacteria	Vibrionales	Vibrionaceae	Photobacterium	rosenbergii	White	Round	Flat	Entire	Shiny	Moist	Opaque	R2A	ACGCCCTCCCGAAGGTTAAGCTATCTACTTCTGGTGCAGCCCACTCCCATGGTGTGACGGGCGGTGTGTACAAGGCCCGGGAACGTATTCACCGTGGCATTCTGATCCACGATTACTAGCGATTCCGACTTCATGGAGTCGAGTTGCAGACTCCAATCCGGACTACGACGTACTTTCTGGGATTCGCTCACTCTCGCGAGTTGGCAGCCCTCTGTATACGCCATTGTAGCACGTGTGTAGCCCTACTCGTAAGGGCCATGATGACTTGACGTCGTCCCCACCTTCCTCCGGTTTATCACCGGCAGTCTCCCTGGAGTTCCCACCATTACGTGCTGGCAAACAAGGATAGGGGTTGCGCTCGTTGCGGGACTTAACCCAACATTTCACAACACGAGCTGA…
MMSF_3020	MT840431	Exaiptasia diaphana	AIMS1	Acontia	Photobacterium rosenbergii strain CC1 16S ribosomal RNA, partial sequence	99.67	Bacteria	Proteobacteria	Gammaproteobacteria	Vibrionales	Vibrionaceae	Photobacterium	rosenbergii	White	Round	Flat	Entire	Shiny	Moist	Opaque	R2A	GGCCCGGGAACGTATTCACCGTGGCATTCTGATCCACGATTACTAGCGATTCCGACTTCATGGAGTCGAGTTGCAGACTCCAATCCGGACTACGACGTACTTTCTGGGATTCGCTCACTCTCGCGAGTTGGCAGCCCTCTGTATACGCCATTGTAGCACGTGTGTAGCCCTACTCGTAAGGGCCATGATGACTTGACGTCGTCCCCACCTTCCTCCGGTTTATCACCGGCAGTCTCCCTGGAGTTCCCACCATTACGTGCTGGCAAACAAGGATAGGGGTTGCGCTCGTTGCGGGACTTAACCCAACATTTCACAACACGAGCTGACGACAGCCATGCAGCACCTGTCTCAGAGTTCCCGAAGGCACCAATCCATCTCTGGAAAGTTCTCTGGATGTCA…
MMSF_3021	MT840451	Exaiptasia diaphana	AIMS1	Acontia	Photobacterium rosenbergii strain CC1 16S ribosomal RNA, partial sequence	99.39	Bacteria	Proteobacteria	Gammaproteobacteria	Vibrionales	Vibrionaceae	Photobacterium	rosenbergii	White	Round	Flat	Entire	Shiny	Moist	Opaque	R2A	TAAGCTATCTACTTCTGGTGCAGCCCACTCCCATGGTGTGACGGGCGGTGTGTACAAGGCCCGGGAACGTATTCACCGTGGCATTCTGATCCACGATTACTAGCGATTCCGACTTCATGGAGTCGAGTTGCAGACTCCAATCCGGACTACGACGTACTTTCTGGGATTCGCTCACTCTCGCGAGTTGGCAGCCCTCTGTATACGCCATTGTAGCACGTGTGTAGCCCTACTCGTAAGGGCCATGATGACTTGACGTCGTCCCCACCTTCCTCCGGTTTATCACCGGCAGTCTCCCTGGAGTTCCCACCATTACGGGCTGGCAAACAAGGA
MMSF_3022	MT840469	Exaiptasia diaphana	AIMS1	Acontia	Alteromonas oceani strain S35 16S ribosomal RNA, partial sequence	99.89	Bacteria	Proteobacteria	Gammaproteobacteria	Alteromonadales	Alteromonadaceae	Alteromonas	oceani	Ocre + transparent borders	Round	Flat	Entire	Shiny	Solid	Transparent	R2A	ACTACTTCTTTTGCATCCCACTCCCATGGTGTGACGGGCGGTGTGTACAAGGCCCGGGAACGTATTCACCGCAGTATGCTGACCTGCGATTACTAGCGATTCCGACTTCATGGAGTCGAGTTGCAGACTCCAATCCGGACTACGACAAGCTTTAAGGGGTCCGCTCCACATCACTGTCTCGCTTCCCTCTGTACTTGCCATTGTAGCACGTGTGTAGCCCTACACGTAAGGGCCATGATGACTTGACGTCGTCCCCACCTTCCTCCGGTTTGTCACCGGCAGTCTCCTTAGAGTGCCCAACTAAATGCTGGCAACTAAGGACAAGGGTTGCGCTCGTTGCGGGACTTAACCCAACATCTCACGACACGAGCTGACGACAGCCATGCAGCACCTGTGTCA…
MMSF_3023	MT840487	Exaiptasia diaphana	AIMS1	Acontia	Photobacterium rosenbergii strain CC1 16S ribosomal RNA, partial sequence	99.5	Bacteria	Proteobacteria	Gammaproteobacteria	Vibrionales	Vibrionaceae	Photobacterium	rosenbergii	White + transparent borders	Round	Flat	Entire	Smooth	Solid	Transluscent	R2A	GCCCTCCCGAAGGTTAAGCTATCTACTTCTGGTGCAGCCCACTCCCATGGTGTGACGGGCGGTGTGTACAAGGCCCGGGAACGTATTCACCGTGGCATTCTGATCCACGATTACTAGCGATTCCGACTTCATGGAGTCGAGTTGCAGACTCCAATCCGGACTACGACGTACTTTCTGGGATTCGCTCACTCTCGCGAGTTGGCAGCCCTCTGTATACGCCATTGTAGCACGTGTGTAGCCCTACTCGTAAGGGCCATGATGACTTGACGTCGTCCCCACCTTCCTCCGGTTTATCACCGGCAGTCTCCCTGGAGTTCCCACCATTACGTGCTGGCAAACAAGGATAGGGGTTGCGCTCGTTGCGGGACTTAACCCAACATTTCACAACACGAGCTGACG…
MMSF_3024	MT840505	Exaiptasia diaphana	AIMS1	Acontia	Photobacterium rosenbergii strain CC1 16S ribosomal RNA, partial sequence	99.42	Bacteria	Proteobacteria	Gammaproteobacteria	Vibrionales	Vibrionaceae	Photobacterium	rosenbergii	White + transparent borders	Round	Raised	Entire	Glistening	Solid	Transluscent	R2A	CGCCCTCCCGAAGGTTAAGCTATCTACTTCTGGTGCAGCCCACTCCCATGGTGTGACGGGCGGTGTGTACAAGGCCCGGGAACGTATTCACCGTGGCATTCTGATCCACGATTACTAGCGATTCCGACTTCATGGAGTCGAGTTGCAGACTCCAATCCGGACTACGACGTACTTTCTGGGATTCGCTCACTCTCGCGAGTTGGCAGCCCTCTGTATACGCCATTGTAGCACGTGTGTAGCCCTACTCGTAAGGGCCATGATGACTTGACGTCGTCCCCACCTTCCTCCGGTTTATCACCGGCAGTCTCCCTGGAGTTCCCACCATTACGTGCTGGCAAACAAGGATAGGGGTTGCGCTCGTTGCGGGACTTAACCCAACATTTCACAACACGAGCTGAC…
MMSF_3025	MT840374	Exaiptasia diaphana	AIMS1	Acontia	Vibrio alginolyticus strain ATCC 17749 16S ribosomal RNA, partial sequence	98.9	Bacteria	Proteobacteria	Gammaproteobacteria	Vibrionales	Vibrionaceae	Vibrio	alginolyticus	White + transparent borders	Round	Raised	Entire	Shiny	Solid	Transluscent	R2A	ACCCACTTCTTTTGCAGCCCACTACCCATGGTGTGACGGGCGGTGTGTACAAGGCCCGGGAACGTATTCACCGTAGCATTCTGATCTACGATTACTAGCGATTCCGACTTCATGGAGTCGAGTTGCAGACTCCAATCCGGACTACGACGCACTTTTTGGGATTCGCTCACTTTCGCAAGTTGGCCGCCCTCTGTATGCGCCATTGTAGCACGTGTGTAGCCCTACTCGTAAGGGCCATGATGACTTGACGTCGTCCCCACCTTCCTCCGGTTTATCACCGGCAGTCTCCCTGGAGTTCCCGACATTACTCGCTGGCAAACAAGGATAAGGGTTGCGCTCGTTGCGGGACTTAACCCAACATTTCACAACACGAGCTGACGACAGCCATGCAGCACCTGT…
MMSF_3026	MT840394	Exaiptasia diaphana	AIMS1	Acontia	Vibrio tubiashii ATCC 19109 16S ribosomal RNA, partial sequence	99.1	Bacteria	Proteobacteria	Gammaproteobacteria	Vibrionales	Vibrionaceae	Vibrio	tubiashii	White + transparent borders	Round	Raised	Entire	Shiny	Solid	Transluscent	R2A	CTTTTGCAGCCCACTTCCCATGGTGTGACGGGCGGTGTGTACAAGGCCCGGGAACGTATTCACCGTAGCATTCTGATCTACGATTACTAGCGATTCCGACTTCATGGAGTCGAGTTGCAGACTCCAATCCGGACTACGACGCACTTTTTGGGATTCGCTCACTTTCGCAAGTTGGCCGCCCTCTGTATGCGCCATTGTAGCACGTGTGTAGCCCTACTCGTAAGGGCCATGATGACTTGACGTCGTCCCCACCTTCCTCCGGTTTATCACCGGCAGTCTCCCTGGAGTTCCCGACATTACTCGCTGGCAAACAAGGATAAGGGTTGCGCTCGTTGCGGGACTTAACCCAACATTTCACAACACGAGCTGACGACAGCCATGCAGCACCTGTCTCACAGT…
MMSF_3027	MT840413	Exaiptasia diaphana	AIMS1	Acontia	Vibrio atypicus strain HHS02 16S ribosomal RNA, partial sequence	99.05	Bacteria	Proteobacteria	Gammaproteobacteria	Vibrionales	Vibrionaceae	Vibrio	atypicus	White + transparent borders	Round	Raised	Entire	Shiny	Solid	Transluscent	R2A	ACTACCCACTTCTTTTGCAGCCCACTCCCATGGTGTGACGGGCGGTGTGTACAAGGCCCGGGAACGTATTCACCGTAGCATTCTGATCTACGATTACTAGCGATTCCGACTTCATGGAGTCGAGTTGCAGACTCCAATCCGGACTACGACGCACTTTTTGGGATTCGCTCACTTTCGCAAGTTGGCCGCCCTCTGTATGCGCCATTGTAGCACGTGTGTAGCCCTACTCGTAAGGGCCATGATGACTTGACGTCGTCCCCACCTTCCTCCGGTTTATCACCGGCAGTCTCCCTGGAGTTCCCGACATTACTCGCTGGCAAACAAGGATAAGGGTTGCGCTCGTTGCGGGACTTAACCCAACATTTCACAACACGAGCTGACGACAGCCATGCAGCACCT…
MMSF_3028	MT840433	Exaiptasia diaphana	AIMS1	Acontia	Alteromonas oceani strain S35 16S ribosomal RNA, partial sequence	99.47	Bacteria	Proteobacteria	Gammaproteobacteria	Alteromonadales	Alteromonadaceae	Alteromonas	oceani	Ocre + transparent borders	Round	Raised	Entire	Glistening	Solid	Transluscent	R2A	ATCGTCCTCCCGAAGGTTAGACTAACTACTTCTTTTGCATCCCACTCCCATGGTGTGACGGGCGGTGTGTACAAGGCCCGGGAACGTATTCACCGCAGTATGCTGACCTGCGATTACTAGCGATTCCGACTTCATGGAGTCGAGTTGCAGACTCCAATCCGGACTACGACATACTTTAAGGGGTCCGCTCCACATCACTGTCTCGCTTCCCTCTGTATATGCCATTGTAGCACGTGTGTAGCCCTACACGTAAGGGCCATGATGACTTGACGTCGTCCCCACCTTCCTCCGGTTTGTCACCGGCAGTCTCCTTAGAGTGCCCAACTAAATGCTGGCAACTAAGGACAAGGGTTGCGCTCGTTGCGGGACTTAACCCAACATCTCACGACACGAGCTGAC…
MMSF_3029	MT840452	Exaiptasia diaphana	AIMS1	Acontia	Alteromonas oceani strain S35 16S ribosomal RNA, partial sequence	99.57	Bacteria	Proteobacteria	Gammaproteobacteria	Alteromonadales	Alteromonadaceae	Alteromonas	oceani	Yellow + tranparent borders	Round	Flat	Entire	Shiny	Solid	Opaque	R2A	ATGGTGTGACGGGCGGTGTGTACAAGGCCCGGGAACGTATTCACCGCAGTATGCTGACCTGCGATTACTAGCGATTCCGACTTCATGGAGTCGAGTTGCAGACTCCAATCCGGACTACGACATACTTTAAGGGGTCCGCTCCACATCACTGTCTCGCTTCCCTCTGTATATGCCATTGTAGCACGTGTGTAGCCCTACACGTAAGGGCCATGATGACTTGACGTCGTCCCCACCTTCCTCCGGTTTGTCACCGGCAGTCTCCTTAGAGTGCCCAACTAAATGCTGGCAACTAAGGACAAGGGTTGCGCTCGTTGCGGGACTTAACCCAACATCTCACGACACGAGCTGACGACAGCCATGCAGCACCTGTGTCAGAGTTCCCGAAGGCACCAATCCATC…
MMSF_3030	MT840471	Exaiptasia diaphana	AIMS1	Acontia	Thalassotalea fusca strain G-MB1 16S ribosomal RNA, partial sequence	98.81	Bacteria	Proteobacteria	Gammaproteobacteria	Alteromonadales	Colwelliaceae	Thalassotalea	fusca	Grey	Round	Flat	Entire	Shiny	Viscy	Opaque	R2A	CTAGCCACTTCTTTTGCAACCCACTCCCATGGTGTGACGGGCGGTGTGTACAAGGCCCGGGAACGTATTCACCGTAGCATTCTGATCTACGATTACTAGCGATTCCGACTTCATGGAGTCGAGTTGCAGACTCCAATCCGGACTACGACGTACTTTGTGTGATTCGCTCCACCTCGCGGTCTTGCAGCACTCTGTATACGCCATTGTAGCACGTGTGTAGCCCATCCCGTAAGGGCCATGATGACTTGACGTCGTCCCCACCTTCCTCCGGTTTATCACCGGCAGTCTCCTTAGAGTTCCCGACATTACTCGCTGGCAAATAAGGATAGGGGTTGCGCTCGTTGCGGGACTTAACCCAACATTTCACAACACGAGCTGACGACAGCCATGCAGCACCTG…
MMSF_3031	MT840489	Exaiptasia diaphana	AIMS1	Acontia	Alteromonas oceani strain S35 16S ribosomal RNA, partial sequence	98.72	Bacteria	Proteobacteria	Gammaproteobacteria	Alteromonadales	Alteromonadaceae	Alteromonas	oceani	Yellow + tranparent borders	Round	Convex	Entire	Smooth	Solid	Transluscent	R2A	TTCTTTTGCATTCCCACTTCCCATGGTGTGACGGGCGGTGTGTACAAGGCCCGGGAACGTATTCACCGCAGTATGCTGACCTGCGATTACTAGCGATTCCGACTTCATGGAGTCGAGTTGCAGACTCCAATCCGGACTACGACATACTTTAAGGGGTCCGCTCCACATCACTGTCTCGCTTCCCTCTGTATATGCCATTGTAGCACGTGTGTAGCCCTACACGTAAGGGCCATGATGACTTGACGTCGTCCCCACCTTCCTCCGGTTTGTCACCGGCAGTCTCCTTAGAGTGCCCAACTAAATGCTGGCAACTAAGGACAAGGGTTGCGCTCGTTGCGGGACTTAACCCAACATCTCACGACACGAGCTGACGACAGCCATGCAGCACCTGTGTCAGAG…
MMSF_3032	MT840507	Exaiptasia diaphana	AIMS1	Acontia	Thalassotalea ganghwensis strain JC2041 16S ribosomal RNA, partial sequence	98.37	Bacteria	Proteobacteria	Gammaproteobacteria	Alteromonadales	Colwelliaceae	Thalassotalea	ganghwensis	Grey + transparent borders	Round	Flat	Entire	Glistening	Moist	Opaque	R2A	GGTGTGTACAAGGCCCGGGAACGTATTCACCGTACCATTCTGATCTACGATTACTAGCGATTCCGACTTCATGGAGCCGAGTTGCAGACTCCAATCCGGACTACGACGTACTTTGTGTGATTCGCTCCACCTCGCGGTCTTGCAGCACTCTGTATACGCCATTGTAGCACGTGTGTAGCCCATCCCGTAAGGGCCATGATGACTTGACGTCGTCCCCACCTTCCTCCGGTTTATCACCGGCAGTCTCCTTAGAGTTCCCGACATTACTCGCTGGCAAATAAGGATAGGGGTTGCGCTCGTTGCGGGACTTAACCCAACATTTCACAACACGAGCTGACGACAGCCATGCAGCACCTGTCTCAGAGTTCCCGAAGGCACTAATCTATCTCTAGAAAATTC…
MMSF_3033	MT840376	Exaiptasia diaphana	AIMS1	Acontia	Thalassotalea ganghwensis strain JC2041 16S ribosomal RNA, partial sequence	98.9	Bacteria	Proteobacteria	Gammaproteobacteria	Alteromonadales	Colwelliaceae	Thalassotalea	ganghwensis	Grey + transparent borders	Round	Flat	Entire	Glistening	Moist	Opaque	R2A	ACTCCCATGGTGTGACGGGCGGTGTGTACAAGGCCCGGGAACGTATTCACCGTAGCATTCTGATCTACGATTACTAGCGATTCCGACTTCATGGAGTCGAGTTGCAGACTCCAATCCGGACTACGACGTACTTTGTGTGATTCGCTCCACCTCGCGGTCTTGCAGCACTCTGTATACGCCATTGTAGCACGTGTGTAGCCCATCCCGTAAGGGCCATGATGACTTGACGTCGTCCCCACCTTCCTCCGGTTTATCACCGGCAGTCTCCTTAGAGTTCCCGACATTACTCGCTGGCAAATAAGGATAGGGGTTGCGCTCGTTGCGGGACTTAACCCAACATTTCACAACACGAGCTGACGACAGCCATGCAGCACCTGTCTCAGAGTTCCCGAAGGCACT…
MMSF_3035	MT840415	Exaiptasia diaphana	AIMS1	Acontia	Thalassotalea ganghwensis strain JC2041 16S ribosomal RNA, partial sequence	98.96	Bacteria	Proteobacteria	Gammaproteobacteria	Alteromonadales	Colwelliaceae	Thalassotalea	ganghwensis	Grey + transparent borders	Round	Flat	Entire	Glistening	Moist	Opaque	R2A	GTGACCGTCCTCCCGAAGGTTAAACTAGCCACTTCTTTTGCAACCCACTCCCATGGTGTGACGGGCGGTGTGTACAAGGCCCGGGAACGTATTCACCGTAGCATTCTGATCTACGATTACTAGCGATTCCGACTTCATGGAGTCGAGTTGCAGACTCCAATCCGGACTACGACGTACTTTGTGTGATTCGCTCCACCTCGCGGTCTTGCAGCACTCTGTATACGCCATTGTAGCACGTGTGTAGCCCATCCCGTAAGGGCCATGATGACTTGACGTCGTCCCCACCTTCCTCCGGTTTATCACCGGCAGTCTCCTTAGAGTTCCCGACATTACTCGCTGGCAAATAAGGATAGGGGTTGCGCTCGTTGCGGGACTTAACCCAACATTTCACAACACGAG…
MMSF_3036	MT840435	Exaiptasia diaphana	AIMS1	Acontia	Vibrio hepatarius strain LMG 20362 16S ribosomal RNA, partial sequence	98.65	Bacteria	Proteobacteria	Gammaproteobacteria	Vibrionales	Vibrionaceae	Vibrio	sp.	Grey	Round	Flat	Entire	Smooth	Moist	Transluscent	R2A	ACCCACTTCCTTTTGCAGCCCACTACCCATGGTGTGACGGGCGGTGTGTACAAGGCCCGGGAACGTATTCACCGTAGCATTCTGATCTACGATTACTAGCGATTCCGACTTCATGGAGTCGAGTTGCAGACTCCAATCCGGACTACGACGCACTTTTTGGGATTCGCTCACTTTCGCAAGTTGGCCGCCCTCTGTATGCGCCATTGTAGCACGTGTGTAGCCCTACTCGTAAGGGCCATGATGACTTGACGTCGTCCCCACCTTCCTCCGGTTTATCACCGGCAGTCTCCCTGGAGTTCCCGACATTACTCGCTGGCAAACAAGGATAAGGGTTGCGCTCGTTGCGGGACTTAACCCAACATTTCACAACACGAGCTGACGACAGCCATGCAGCACCTG…
MMSF_3037	MT840454	Exaiptasia diaphana	AIMS1	Acontia	Alteromonas oceani strain S35 16S ribosomal RNA, partial sequence	99.61	Bacteria	Proteobacteria	Gammaproteobacteria	Alteromonadales	Alteromonadaceae	Alteromonas	oceani	Ocre + transparent borders	Round	Raised	Entire	Shiny	Viscy	Transluscent	R2A	TACTTCTTTTGCATCCCCACTTCCCCATGGTGTGACGGGCGGTGTGTACAAGGCCCGGGAACGTATTCACCGCAGTATGCTGACCTGCGATTACTAGCGATTCCGACTTCATGGAGTCGAGTTGCAGACTCCAATCCGGACTACGACAAGCTTTAAGGGGTCCGCTCCACATCACTGTCTCGCTTCCCTCTGTACTTGCCATTGTAGCACGTGTGTAGCCCTACACGTAAGGGCCATGATGACTTGACGTCGTCCCCACCTTCCTCCGGTTTGTCACCGGCAGTCTCCTTAGAGTGCCCAACTAAATGCTGGCAACTAAGGACAAGGGTTGCGCTCGTTGCGGGACTTAACCCAACATCTCACGACACGAGCTGACGACAGCCATGCAGCACCTGTGTC…
MMSF_3038	MT840473	Exaiptasia diaphana	AIMS1	Acontia	Alteromonas oceani strain S35 16S ribosomal RNA, partial sequence	99.65	Bacteria	Proteobacteria	Gammaproteobacteria	Alteromonadales	Alteromonadaceae	Alteromonas	oceani	Ocre + transparent borders	Round	Raised	Entire	Shiny	Viscy	Transluscent	R2A	TACTTCTTTTGCATACCCACTCCCCATGGTGTGACGGGCGGTGTGTACAAGGCCCGGGAACGTATTCACCGCAGTATGCTGACCTGCGATTACTAGCGATTCCGACTTCATGGAGTCGAGTTGCAGACTCCAATCCGGACTACGACAAGCTTTAAGGGGTCCGCTCCACATCACTGTCTCGCTTCCCTCTGTACTTGCCATTGTAGCACGTGTGTAGCCCTACACGTAAGGGCCATGATGACTTGACGTCGTCCCCACCTTCCTCCGGTTTGTCACCGGCAGTCTCCTTAGAGTGCCCAACTAAATGCTGGCAACTAAGGACAAGGGTTGCGCTCGTTGCGGGACTTAACCCAACATCTCACGACACGAGCTGACGACAGCCATGCAGCACCTGTGTCA…
MMSF_3039	MT840491	Exaiptasia diaphana	AIMS1	Acontia	Alteromonas oceani strain S35 16S ribosomal RNA, partial sequence	99.88	Bacteria	Proteobacteria	Gammaproteobacteria	Alteromonadales	Alteromonadaceae	Alteromonas	oceani	Ocre + transparent borders	Round	Raised	Entire	Shiny	Viscy	Transluscent	R2A	ACTACTTCTTTTGCATCCCACTCCCATGGTGTGACGGGCGGTGTGTACAAGGCCCGGGAACGTATTCACCGCAGTATGCTGACCTGCGATTACTAGCGATTCCGACTTCATGGAGTCGAGTTGCAGACTCCAATCCGGACTACGACAAGCTTTAAGGGGTCCGCTCCACATCACTGTCTCGCTTCCCTCTGTACTTGCCATTGTAGCACGTGTGTAGCCCTACACGTAAGGGCCATGATGACTTGACGTCGTCCCCACCTTCCTCCGGTTTGTCACCGGCAGTCTCCTTAGAGTGCCCAACTAAATGCTGGCAACTAAGGACAAGGGTTGCGCTCGTTGCGGGACTTAACCCAACATCTCACGACACGAGCTGACGACAGCCATGCAGCACCTGTGTCA…
MMSF_3041	MT840378	Exaiptasia diaphana	AIMS4	Acontia	Alteromonas oceani strain S35 16S ribosomal RNA, partial sequence	99.28	Bacteria	Proteobacteria	Gammaproteobacteria	Alteromonadales	Alteromonadaceae	Alteromonas	oceani	Ocre spots + transparent	Irregular	Raised	Entire	Shiny	Viscy	Transluscent	MA	CTACTTCTTTTGCATCCCACTCCCATGGTGTGACGGGCGGTGTGTACAAGGCCCGGGAACGTATTCACCGCAGTATGCTGACCTGCGATTACTAGCGATTCCGACTTCATGGAGTCGAGTTGCAGACTCCAATCCGGACTACGACAAGCTTTAAGGGGTCCGCTCCACATCACTGTCTCGCTTCCCTCTGTACTTGCCATTGTAGCACGTGTGTAGCCCTACACGTAAGGGCCATGATGACTTGACGTCGTCCCCACCTTCCTCCGGTTTGTCACCGGCAGTCTCCTTAGAGTGCCCAACTAAATGCTGGCAACTAAGGACAAGGGTTGCGCTCGTTGCGGGACTTAACCCAACATCTCACGACACGAGCTGACGACAGACATGCAGCACCTGTGTCCG…
MMSF_3042	MT840397	Exaiptasia diaphana	AIMS4	Acontia	Alteromonas oceani strain S35 16S ribosomal RNA, partial sequence	99.71	Bacteria	Proteobacteria	Gammaproteobacteria	Alteromonadales	Alteromonadaceae	Alteromonas	oceani	Ocre spots + transparent	Irregular	Raised	Entire	Shiny	Viscy	Transluscent	MA	CCCGAAGGTTAGACTAACTACTTCTTTTGCATCCCACTCCCATGGTGTGACGGGCGGTGTGTACAAGGCCCGGGAACGTATTCACCGCAGTATGCTGACCTGCGATTACTAGCGATTCCGACTTCATGGAGTCGAGTTGCAGACTCCAATCCGGACTACGACAAGCTTTAAGGGGTCCGCTCCACATCACTGTCTCGCTTCCCTCTGTACTTGCCATTGTAGCACGTGTGTAGCCCTACACGTAAGGGCCATGATGACTTGACGTCGTCCCCACCTTCCTCCGGTTTGTCACCGGCAGTCTCCTTAGAGTGCCCAACTAAATGCTGGCAACTAAGGACAAGGGTTGCGCTCGTTGCGGGACTTAACCCAACATCTCACGACACGAGCTGACGACAGCCA…
MMSF_3043	MT840416	Exaiptasia diaphana	AIMS4	Acontia	Alteromonas oceani strain S35 16S ribosomal RNA, partial sequence	99.59	Bacteria	Proteobacteria	Gammaproteobacteria	Alteromonadales	Alteromonadaceae	Alteromonas	sp.	Ocre spots + transparent	Irregular	Raised	Entire	Shiny	Viscy	Transluscent	MA	TACTTCTTTTGCATCCCACTCCCATGGTGTGACGGGCGGTGTGTACAAGGCCCGGGAACGTATTCACCGCAGTATGCTGACCTGCGATTACTAGCGATTCCGACTTCATGGAGTCGAGTTGCAGACTCCAATCCGGACTACGACAAGCTTTAAGGGGTCCGCTCCACATCACTGTCTCGCCTTCCCTCTGTACTTGCCATTGTAGCACGTGTGTAGCCCTACACGTAAGGGCCATGATGACTTGA
MMSF_3044	MT840437	Exaiptasia diaphana	AIMS4	Acontia	Alteromonas oceani strain S35 16S ribosomal RNA, partial sequence	99.5	Bacteria	Proteobacteria	Gammaproteobacteria	Alteromonadales	Alteromonadaceae	Alteromonas	oceani	Ocre spots + transparent	Irregular	Raised	Entire	Shiny	Viscy	Transluscent	MA	TACTTCTTTTGCATCCCACTCCCATGGTGTGACGGGCGGTGTGTACAAGGCCCGGGAACGTATTCACCGCAGTATGCTGACCTGCGATTACTAGCGATTCCGACTTCATGGAGTCGAGTTGCAGACTCCAATCCGGACTACGACAAGCTTTAAGGGGTCCGCTCCACATCACTGTCTCGCTTCCCTCTGTACTTGCCATTGTAGCACGTGTGTAGCCCTACACGTAAGGGCCATGATGACTTGACGTCGTCCCCACCTTCCTCCGGTTTGTCACCGGCAGTCTCCTTAGAGTGCCCAACTAAATGCTGGCAACTAAGGACAAGGGTTGCGATCGTTGCGGGACTTAACCCAACATCTCACGACACGAGATGACGACAGCCATGCAGCACCTGTGTCAGAG
MMSF_3045	MT840456	Exaiptasia diaphana	AIMS4	Acontia	Alteromonas oceani strain S35 16S ribosomal RNA, partial sequence	100	Bacteria	Proteobacteria	Gammaproteobacteria	Alteromonadales	Alteromonadaceae	Alteromonas	oceani	Ocre spots + transparent	Irregular	Raised	Entire	Shiny	Viscy	Transluscent	MA	ACTACTTCTTTTGCATCCCACTCCCATGGTGTGACGGGCGGTGTGTACAAGGCCCGGGAACGTATTCACCGCAGTATGCTGACCTGCGATTACTAGCGATTCCGACTTCATGGAGTCGAGTTGCAGACTCCAATCCGGACTACGACAAGCTTTAAGGGGTCCGCTCCACATCACTGTCTCGCTTCCCTCTGTACTTGCCATTGTAGCACGTGTGTAGCCCTACACGTAAGGGCCATGATGACTTGACGTCGTCCCCACCTTCCTCCGGTTTGTCACCGGCAGTCTCCTTAGAGTGCCCAACTAAATGCTGGCAACTAAGGACAAGGGTTGCGCTCGTTGCGGGACTTAACCCAACATCTCACGACACGAGCTGACGACAGCCATGCAGCACCTGTGTCA…
MMSF_3046	MT840475	Exaiptasia diaphana	AIMS4	Acontia	Thalassotalea ganghwensis strain JC2041 16S ribosomal RNA, partial sequence	98.94	Bacteria	Proteobacteria	Gammaproteobacteria	Alteromonadales	Colwelliaceae	Thalassotalea	ganghwensis	Grey + transparent borders	Round	Raised	Entire	Shiny	Solid	Opaque	MA	CTAGCCACTTCTTTTGCAACCCACTCCCATGGTGTGACGGGCGGTGTGTACAAGGCCCGGGAACGTATTCACCGTAGCATTCTGATCTACGATTACTAGCGATTCCGACTTCATGGAGTCGAGTTGCAGACTCCAATCCGGACTACGACGTACTTTGTGTGATTCGCTCCACCTCGCGGTCTTGCAGCACTCTGTATACGCCATTGTAGCACGTGTGTAGCCCATCCCGTAAGGGCCATGATGACTTGACGTCGTCCCCACCTTCCTCCGGTTTATCACCGGCAGTCTCCTTAGAGTTCCCGACATTACTCGCTGGCAAATAAGGATAGGGGTTGCGCTCGTTGCGGGACTTAACCCAACATTTCACAACACGAGCTGACGACAGCCATGCAGCACCTG…
MMSF_3047	MT840492	Exaiptasia diaphana	AIMS4	Acontia	Thalassotalea ganghwensis strain JC2041 16S ribosomal RNA, partial sequence	98.39	Bacteria	Proteobacteria	Gammaproteobacteria	Alteromonadales	Colwelliaceae	Thalassotalea	ganghwensis	Grey + transparent borders	Round	Convex	Entire	Shiny	Solid	Transluscent	MA	GGTGTGACGGGCGGTGTGTACAAGGCCCGGGAACGTATTCACCGTAGCATTCTGATCTACGATTACTAGCGATTCCGACTTCATGGAGTCAAGTTGCAGACTCCAATCCGGACTACGACGTACTTTGTGTGATTCGCTCCACCTCGCGGTCTTGCAGCACTCTGTATACGCCATTGTAGCACGTGTGTAGCCCATCCCGTAAGGGCCATGATGACTTGACGTCGTCCCCACCTTCCTCCGGTTTATCACCGGCAGTCTCCTTAGAGTTCCCGACATTACTCGCTGGCAAATAAGGATAGGGGTTGCGCTCGTTGCGGGACTTAACCCAACATTTCACAACACGAGCTGACGACAGCCATGCAGCACCTGTCTCAGAGTTCCCGAAGGCACTAATCTATC…
MMSF_3049	MT840380	Exaiptasia diaphana	AIMS4	Acontia	Muricauda aquimarina strain SW-63 16S ribosomal RNA, partial sequence	99.3	Bacteria	Bacteroidetes	Flavobacteria	Flavobacteriales	Flavobacteriaceae	Muricauda	aquimarina	Orange	Round	Raised	Entire	Glistening	Viscy	Opaque	MA	GCCGCTCCTCTCGGTGACGGACTTCAGGCACTCCCGGCTTCCATGGCTTGACGGGCGGTGTGTACAAGGCCCGGGAACGTATTCACCGGATCATGGCTGATATCCGATTACTAGCGATTCCAGCTTCACGGGGTCGAGTTGCAGACCCCGATCCGAACTGTGACCGGTTTTGTAGATCCGCGCCCCCTTGCGGGGTGGCTTCCCTCTGTACCGGCCATTGTAGCACGTGTGTAGCCCAGGACGTAAGGGCCGTGATGATTTGACGTCGTCCCCACCTTCCTCACGGTTTGCACCGGCAGTCCCGTTAGAGTCCCCATCTTGACATGCTGGCAACTAACGGTAGGGGTTGCGCTCGTTATAGGACTTAACCTGACACCTCACGGCACGAGCTGACGACAA…
MMSF_3050	MT840399	Exaiptasia diaphana	AIMS4	Acontia	Muricauda aquimarina strain SW-63 16S ribosomal RNA, partial sequence	99.87	Bacteria	Bacteroidetes	Flavobacteria	Flavobacteriales	Flavobacteriaceae	Muricauda	aquimarina	Orange	Round	Raised	Entire	Glistening	Viscy	Opaque	MA	ATGGCTATGACGGGCGGTGTGTACAAGGCCCGGGAACGTATTCACCGGATCATGGCTGATATCCGATTACTAGCGATTCCAGCTTCACGGGGTCGAGTTGCAGACCCCGATCCGAACTGTGACCGGTTTTGTAGATCCGCGCCCCCTTGCGGGGTGGCTTCCCTCTGTACCGGCCATTGTAGCACGTGTGTAGCCCAGGACGTAAGGGCCGTGATGATTTGACGTCGTCCCCACCTTCCTCACGGTTTGCACCGGCAGTCCCGTTAGAGTCCCCATCTTGACATGCTGGCAACTAACGGTAGGGGTTGCGCTCGTTATAGGACTTAACCTGACACCTCACGGCACGAGCTGACGACAACCATGCAGCACCTTGCAGGCGGTCCGAAGAAAGGGGTATCT…
MMSF_3051	MT840418	Exaiptasia diaphana	AIMS4	Acontia	Muricauda aquimarina strain SW-63 16S ribosomal RNA, partial sequence	99.79	Bacteria	Bacteroidetes	Flavobacteria	Flavobacteriales	Flavobacteriaceae	Muricauda	aquimarina	Orange	Round	Raised	Entire	Glistening	Viscy	Opaque	MA	CGGTGACGGACTTCAGGCACTTCCCCGGCTTCCATGGCTTGACGGGCGGTGTGTACAAGGCCCGGGAACGTATTCACCGGATCATGGCTGATATCCGATTACTAGCGATTCCAGCTTCACGGGGTCGAGTTGCAGACCCCGATCCGAACTGTGACCGGTTTTGTAGATCCGCGCCCCCTTGCGGGGTGGCTTCCCTCTGTACCGGCCATTGTAGCACGTGTGTAGCCCAGGACGTAAGGGCCGTGATGATTTGACGTCGTCCCCACCTTCCTCACGGTTTGCACCGGCAGTCCCGTTAGAGTCCCCATCTTGACATGCTGGCAACTAACGGTAGGGGTTGCGCTCGTTATAGGACTTAACCTGACACCTCACGGCACGAGCTGACGACAACCATGCAGC…
MMSF_3052	MT840439	Exaiptasia diaphana	AIMS4	Acontia	Aestuariispira insulae strain AH-MY2 16S ribosomal RNA, partial sequence	92.61	Bacteria	Proteobacteria	Alphaproteobacteria	Rhodospirillales	Rhodospirillaceae	Aestuariispira	sp.	White	Round	Raised	Entire	Glistening	Moist	Opaque	MA	TTCGGGTAAAACCAACTACCCATGGTGTGACGGGCGGTGTGTACAAGGCCCGGGAACGTATTCACCGTAGCATGCTGATCTACGATTACTAGCGATTCCGACTTCATGCTCTCGAGTTGCAGAGAACAATCCGAACTGAGACAACTTTTGGAGATTAGCATCCTC-TCGC-GAGGTAGCTGCCCATTGTAGTTGCCATTGTAGCACGTGTGTAGCCCTACCCATAAGGGCCATGAGGACTTGACGTCATCCCCGCCTTCCTCCGGCTTATCACCGGCAGTCTCCCTAGAGTGCCCAACTAAATGATGGCAACTAAGGACAGGGGTTGCGCTCGTTGCGGGACTTAACCCAACATCTCACGACACGAGCTGACGACAGCCATGCAGCACCTGTACATC-G…
MMSF_3053	MT840458	Exaiptasia diaphana	AIMS4	Acontia	Ahrensia marina strain LZD062 16S ribosomal RNA, partial sequence	99.86	Bacteria	Proteobacteria	Alphaproteobacteria	Rhodobacterales	Rhodobacteraceae	Ahrensia	marina	White	Round	Raised	Entire	Glistening	Moist	Opaque	MA	TGCCTCCTTGCGGTTAGCACAGCACCTTCGGGTAGAACCAACTCCCATGGTGTGACGGGCGGTGTGTACAAGGCCCGGGAACGTATTCACCGTGGCATGCTGATCCACGATTACTAGCGATTCCAACTTCACGCACTCGAGTTGCAGAGTGCGATCCGAACTGAGATGGTTTTTGGAGATTAGCTCGACCTCGCGGTCTCGCTGCCCACTGTCACCACCATTGTAGCACGTGTGTAGCCCAGCCCGTAAGGGCCATGAGGACTTGACGTCATCCCCACCTTCCTCCGGCTTATCACCGGCAGTCCCTCTAGAGTGCCCAACTTAATGCTGGCAACTAAAGGCGAGGGTTGCGCTCGTTGCGGGACTTAACCCAACATCTCACGACACGAGCTGACGACA…
MMSF_3054	MT840477	Exaiptasia diaphana	AIMS4	Acontia	Ahrensia marina strain LZD062 16S ribosomal RNA, partial sequence	99.77	Bacteria	Proteobacteria	Alphaproteobacteria	Rhodobacterales	Rhodobacteraceae	Ahrensia	marina	White	Round	Raised	Entire	Glistening	Moist	Opaque	MA	CGGGTAGAACCAACTACCCATGGTGTGACGGGCGGTGTGTACAAGGCCCGGGAACGTATTCACCGTGGCATGCTGATCCACGATTACTAGCGATTCCAACTTCACGCACTCGAGTTGCAGAGTGCGATCCGAACTGAGATGGTTTTTGGAGATTAGCTCGACCTCGCGGTCTCGCTGCCCACTGTCACCACCATTGTAGCACGTGTGTAGCCCAGCCCGTAAGGGCCATGAGGACTTGACGTCATCCCCACCTTCCTCCGGCTTATCACCGGCAGTCCCTCTAGAGTGCCCAACTTAATGCTGGCAACTAAAGGCGAGGGTTGCGCTCGTTGCGGGACTTAACCCAACATCTCACGACACGAGCTGACGACAGCCATGCAGCACCTGTCACCGATCCAG…
MMSF_3055	MT840495	Exaiptasia diaphana	AIMS4	Acontia	Alteromonas oceani strain S35 16S ribosomal RNA, partial sequence	94.38	Bacteria	Proteobacteria	Gammaproteobacteria	Alteromonadales	Alteromonadaceae	Alteromonas	sp.	Grey	Round	Convex	Entire	Shiny	Moist	Transparent	MA	AGACTAACTACTTCTTTTGCAACCCACTCCCATGGTGTGACGGGCGGTGTGTACAAGGCCCGGGAACGTATTCACCGCAGTATTCTGACCTGCGATTACTAGCGATTCCGACTTCATGGAGTCGAGTTGCAGACTCCAATCCGGACTACGATAAACTTTAAGGGATCCGCTCCGCCTCGC-GACTTCGCTTCCCTCTGTATCTACCATTGTAGCACGTGTGTAGCCCAGGACGTAAGGGCCATGATGACTTGACGTCGTCCCCACCTTCCTCCGGTTTGTCACCGGCAGTCTCCTTAGAGTGCCCAACTAAATGCTGGCAACTAAGGACAAGGGTTGCGCTCGTTGCGGGACTTAACCCAACATCTCACGACACGAGCTGACGACAGCCATGCAGCACC…
MMSF_3056	MT840511	Exaiptasia diaphana	AIMS4	Acontia	Alteromonas macleodii strain NBRC 102226 16S ribosomal RNA, partial sequence	99.05	Bacteria	Proteobacteria	Gammaproteobacteria	Alteromonadales	Alteromonadaceae	Alteromonas	macleodii	Grey	Round	Flat	Entire	Smooth	Viscy	Transparent	MA	ATCGTCCTCCCGAAGGTTAGACTAACTACTTCTTTTGCATCCCACTCCCATGGTGTGACGGGCGGTGTGTACAAGGCCCGGGAACGTATTCACCGCAGTATTCTGACCTGCGATTACTAGCGATTCCGACTTCATGGAGTCGAGTTGCAGACTCCAATCCGGACTACGACATTCTTTAAGGGGTCCGCTCCACATCACTGTCTCGCTTCCCTCTGTAAATGCCATTGTAGCACGTGTGTAGCCCTACACGTAAGGGCCATGATGACTTGACGTCGTCCCCACCTTCCTCCGGTTTGTCACCGGCAGTCTCCTTAGAGTGCCCAACTTAAGGCTGGCAACTAAGGACAAGGGTTGCGCTCGTTGCGGGACTTAACCCAACATCTCACGACACGAGCTGAC…
MMSF_3057	MT840382	Exaiptasia diaphana	AIMS4	Acontia	Alteromonas oceani strain S35 16S ribosomal RNA, partial sequence	99.71	Bacteria	Proteobacteria	Gammaproteobacteria	Alteromonadales	Alteromonadaceae	Alteromonas	oceani	Ocre spots + transparent	Irregular	Raised	Entire	Shiny	Viscy	Transluscent	MA	CTTTTGCATTCCCACTACCCATGGTGTGACGGGCGGTGTGTACAAGGCCCGGGAACGTATTCACCGCAGTATGCTGACCTGCGATTACTAGCGATTCCGACTTCATGGAGTCGAGTTGCAGACTCCAATCCGGACTACGACAAGCTTTAAGGGGTCCGCTCCACATCACTGTCTCGCTTCCCTCTGTACTTGCCATTGTAGCACGTGTGTAGCCCTACACGTAAGGGCCATGATGACTTGACGTCGTCCCCACCTTCCTCCGGTTTGTCACCGGCAGTCTCCTTAGAGTGCCCAACTAAATGCTGGCAACTAAGGACAAGGGTTGCGCTCGTTGCGGGACTTAACCCAACATCTCACGACACGAGCTGACGACAGCCATGCAGCACCTGTGTCAGAGTT…
MMSF_3058	MT840401	Exaiptasia diaphana	AIMS4	Acontia	Alteromonas macleodii strain 107 16S ribosomal RNA, partial sequence	100	Bacteria	Proteobacteria	Gammaproteobacteria	Alteromonadales	Alteromonadaceae	Alteromonas	sp.	Transparent	Round	Flat	Entire	Smooth	Moist	Transparent	R2A	TCGTCCTCCCGAAGGTTAGACTAACTACTTCTTTTGCATCCCACTCCCATGGTGTGACGGGCGGTGTGTACAAGGCCCGGGAACGTATTCACCGCAGTATTCTGACCTGCGATTACTAGCGATTCCGACTTCATGGAGTCGAGTTGCAGACTCCAATCCGGACTACGACATTCTTTAAGGGGTCCGCTCCACATCACTGTCTCGCTTCCCTCTGTAAATGCCATTGTAGCACGTGTGTAGCCCTACACGTAAGGGCCATGATGACTTGACGTCGTCCCCACCTTCCTCCGGTTTGTCACCGGCAGTCTCCTTAGAGTGCCCAACTTAAGGCTGGCAACTAAGGACAAGGGTTGCGCTCGTTGCGGGACTTAACCCAACATCTCACGACACGAGCTGACG…
MMSF_3059	MT840420	Exaiptasia diaphana	AIMS4	Acontia	Alteromonas macleodii strain NBRC 102226 16S ribosomal RNA, partial sequence	99.25	Bacteria	Proteobacteria	Gammaproteobacteria	Alteromonadales	Alteromonadaceae	Alteromonas	macleodii	Transparent	Round	Flat	Entire	Smooth	Moist	Transparent	R2A	ACTACTTCTTTTGCATCCCACTCCCATGGTGTGACGGGCGGTGTGTACAAGGCCCGGGAACGTATTCACCGCAGTATTCTGACCTGCGATTACTAGCGATTCCGACTTCATGGAGTCGAGTTGCAGACTCCAATCCGGACTACGACATTCTTTAAGGGGTCCGCTCCACATCACTGTCTCGCTTCCCTCTGTAAATGCCATTGTAGCACGTGTGTAGCCCTACACGTAAGGGCCATGATGACTTGACGTCGTCCCCACCTTCCTCCGGTTTGTCACCGGCAGTCTCCTTAGAGTGCCCAACTTAAGGCTGGCAACTAAGGACAAGGGTTGCGCTCGTTGCGGGACTTAACCCAACATCTCACGACACGAGCTGACGACAGCCATGCAGCACCTGTGTCA…
MMSF_3060	MT840440	Exaiptasia diaphana	AIMS4	Acontia	Alteromonas australica strain H 17 16S ribosomal RNA, partial sequence	99.17	Bacteria	Proteobacteria	Gammaproteobacteria	Alteromonadales	Alteromonadaceae	Alteromonas	australica	Transparent	Round	Flat	Entire	Smooth	Moist	Transparent	R2A	TACTTCTTTTGCATCCCACTCCCATGGTGTGACGGGCGGTGTGTACAAGGCCCGGGAACGTATTCACCGCAGTATTCTGACCTGCGATTACTAGCGATTCCGACTTCATGGAGTCGAGTTGCAGACTCCAATCCGGACTACGACATTCTTTAAGGGGTCCGCTCCACATCACTGTCTCGCTTCCCTCTGTAAATGCCATTGTAGCACGTGTGTAGCCCTACACGTAAGGGCCATGATGACTTGACGTCGTCCCCACCTTCCTCCGGTTTGTCACCGGCAGTCTCCTTAGAGTGCCCAACTTAAGGCTGGCAACTAAGGACAAGGGTTGCGCTCGTTGCGGGACTTAACCCAACATCTCACGACACGAGCTGACGACAGCCATGCAGCACCTGTGTCAGA…
MMSF_3066	MT840402	Exaiptasia diaphana	AIMS4	Acontia	Alteromonas oceani strain S35 16S ribosomal RNA, partial sequence	99.78	Bacteria	Proteobacteria	Gammaproteobacteria	Alteromonadales	Alteromonadaceae	Alteromonas	oceani	Light ocre + transparent borders	Round	Flat	Entire	Smooth	Solid	Transluscent	R2A	ACTTCTTTTGCATCCCACTACCATGGTGTGACGGGCGGTGTGTACAAGGCCCGGGAACGTATTCACCGCAGTATGCTGACCTGCGATTACTAGCGATTCCGACTTCATGGAGTCGAGTTGCAGACTCCAATCCGGACTACGACAAGCTTTAAGGGGTCCGCTCCACATCACTGTCTCGCTTCCCTCTGTACTTGCCATTGTAGCACGTGTGTAGCCCTACACGTAAGGGCCATGATGACTTGACGTCGTCCCCACCTTCCTCCGGTTTGTCACCGGCAGTCTCCTTAGAGTGCCCAACTAAATGCTGGCAACTAAGGACAAGGGTTGCGCTCGTTGCGGGACTTAACCCAACATCTCACGACACGAGCTGACGACAGCCATGCAGCACCTGTGTCAGAG…
MMSF_3067	MT840422	Exaiptasia diaphana	AIMS4	Acontia	Alteromonas oceani strain S35 16S ribosomal RNA, partial sequence	100	Bacteria	Proteobacteria	Gammaproteobacteria	Alteromonadales	Alteromonadaceae	Alteromonas	oceani	Light ocre + transparent borders	Round	Flat	Entire	Smooth	Solid	Transluscent	R2A	TACTTCTTTTGCATCCCACTCCCATGGTGTGACGGGCGGTGTGTACAAGGCCCGGGAACGTATTCACCGCAGTATGCTGACCTGCGATTACTAGCGATTCCGACTTCATGGAGTCGAGTTGCAGACTCCAATCCGGACTACGACAAGCTTTAAGGGGTCCGCTCCACATCACTGTCTCGCTTCCCTCTGTACTTGCCATTGTAGCACGTGTGTAGCCCTACACGTAAGGGCCATGATGACTTGACGTCGTCCCCACCTTCCTCCGGTTTGTCACCGGCAGTCTCCTTAGAGTGCCCAACTAAATGCTGGCAACTAAGGACAAGGGTTGCGCTCGTTGCGGGACTTAACCCAACATCTCACGACACGAGCTGACGACAGCCATGCAGCACCTGTGTCAGA…
MMSF_3068	MT840442	Exaiptasia diaphana	AIMS4	Acontia	Alteromonas oceani strain S35 16S ribosomal RNA, partial sequence	99.85	Bacteria	Proteobacteria	Gammaproteobacteria	Alteromonadales	Alteromonadaceae	Alteromonas	oceani	Brown + ocre borders	Round	Raised	Entire	Shiny	Solid	Opaque	R2A	TACTTCTTTTGCATCCCACTCCCATGGTGTGACGGGCGGTGTGTACAAGGCCCGGGAACGTATTCACCGCAGTATGCTGACCTGCGATTACTAGCGATTCCGACTTCATGGAGTCGAGTTGCAGACTCCAATCCGGACTACGACAAGCTTTAAGGGGTCCGCTCCACATCACTGTCTCGCTTCCCTCTGTACTTGCCATTGTAGCACGTGTGTAGCCCTACACGTAAGGGCCATGATGACTTGACGTCGTCCCCACCTTCCTCCGGTTTGTCACCGGCAGTCTCCTTAGAGTGCCCAACTAAATGCTGGCAACTAAGGACAAGGGTTGCGCTCGTTGCGGGACTTAACCCAACATCTCACGACACGAGCTGACGACAGCCATGCAGCACCTGTGTCAGA…
MMSF_3069	MT840461	Exaiptasia diaphana	AIMS4	Acontia	Alteromonas oceani strain S35 16S ribosomal RNA, partial sequence	94.77	Bacteria	Proteobacteria	Gammaproteobacteria	Alteromonadales	Alteromonadaceae	Alteromonas	sp.	Grey + transparent borders	Round	Convex	Entire	Glistening	Solid	Transluscent	R2A	TAGACTAACTACTTCTTTTGCAACCCACTCCCATGGTGTGACGGGCGGTGTGTACAAGGCCCGGGAACGTATTCACCGCAGTATTCTGACCTGCGATTACTAGCGATTCCGACTTCATGGAGTCGAGTTGCAGACTCCAATCCGGACTACGATAAACTTTAAGGGATCCGCTCCGCCTCGC-GACTTCGCTTCCCTCTGTATCTACCATTGTAGCACGTGTGTAGCCCAGGACGTAAGGGCCATGATGACTTGACGTCGTCCCCACCTTCCTCCGGTTTGTCACCGGCAGTCTCCTTAGAGTGCCCAACTAAATGCTGGCAACTAAGGACAAGGGTTGCGCTCGTTGCGGGACTTAACCCAACATCTCACGACACGAGCTGACGACAGCCATGCAGCAC…
MMSF_3070	MT840480	Exaiptasia diaphana	AIMS3	Acontia	Alteromonas macleodii strain 107 16S ribosomal RNA, partial sequence	99.66	Bacteria	Proteobacteria	Gammaproteobacteria	Alteromonadales	Alteromonadaceae	Alteromonas	macleodii	grey	Round	Raised	Entire	Shiny	Viscy	Transparent	MA	ATCGTCCTCCCGAAGGTTAGACTAACTACTTCTTTTGCATCCCACTCCCATGGTGTGACGGGCGGTGTGTACAAGGCCCGGGAACGTATTCACCGCAGTATTCTGACCTGCGATTACTAGCGATTCCGACTTCATGGAGTCGAGTTGCAGACTCCAATCCGGACTACGACATTCTTTAAGGGGTCCGCTCCACATCACTGTCTCGCTTCCCTCTGTAAATGCCATTGTAGCACGTGTGTAGCCCTACACGTAAGGGCCATGATGACTTGACGTCGTCCCCACCTTCCTCCGGTTTGTCACCGGCAGTCTCCTTAGAGTGCCCAACTTAAGGCTGGCAACTAAGGACAAGGGTTGCGCTCGTTGCGGGACTTAACCCAACATCTCACGACACGAGCTGAC…
MMSF_3072	MT840514	Exaiptasia diaphana	AIMS3	Acontia	Alteromonas macleodii strain NBRC 102226 16S ribosomal RNA, partial sequence	99.16	Bacteria	Proteobacteria	Gammaproteobacteria	Alteromonadales	Alteromonadaceae	Alteromonas	macleodii	Grey	Round	Flat	Entire	Smooth	Viscy	Transluscent	MA	GAAGGTTAGACTAACTACTTCTTTTGCATCCCACTCCCATGGTGTGACGGGCGGTGTGTACAAGGCCCGGGAACGTATTCACCGCAGTATTCTGACCTGCGATTACTAGCGATTCCGACTTCATGGAGTCGAGTTGCAGACTCCAATCCGGACTACGACATTCTTTAAGGGGTCCGCTCCACATCACTGTCTCGCTTCCCTCTGTAAATGCCATTGTAGCACGTGTGTAGCCCTACACGTAAGGGCCATGATGACTTGACGTCGTCCCCACCTTCCTCCGGTTTGTCACCGGCAGTCTCCTTAGAGTGCCCAACTTAAGGCTGGCAACTAAGGACAAGGGTTGCGCTCGTTGCGGGACTTAACCCAACATCTCACGACACGAGCTGACGACAGCCATGC…
MMSF_3073	MT840385	Exaiptasia diaphana	AIMS3	Acontia	Alteromonas macleodii strain 107 16S ribosomal RNA, partial sequence	99.57	Bacteria	Proteobacteria	Gammaproteobacteria	Alteromonadales	Alteromonadaceae	Alteromonas	macleodii	Grey	Round	Raised	Entire	Shiny	Moist	Transluscent	MA	AGACTAACTACTTCTTTTGCATCCCACTACCCATGGTGTGACGGGCGGTGTGTACAAGGCCCGGGAACGTATTCACCGCAGTATTCTGACCTGCGATTACTAGCGATTCCGACTTCATGGAGTCGAGTTGCAGACTCCAATCCGGACTACGACATTCTTTAAGGGGTCCGCTCCACATCACTGTCTCGCTTCCCTCTGTAAATGCCATTGTAGCACGTGTGTAGCCCTACACGTAAGGGCCATGATGACTTGACGTCGTCCCCACCTTCCTCCGGTTTGTCACCGGCAGTCTCCTTAGAGTGCCCAACTTAAGGCTGGCAACTAAGGACAAGGGTTGCGCTCGTTGCGGGACTTAACCCAACATCTCACGACACGAGCTGACGACAGCCATGCAGCACC…
MMSF_3074	MT840404	Exaiptasia diaphana	AIMS3	Acontia	Alteromonas macleodii strain 107 16S ribosomal RNA, partial sequence	99.84	Bacteria	Proteobacteria	Gammaproteobacteria	Alteromonadales	Alteromonadaceae	Alteromonas	macleodii	Grey	Round	Raised	Entire	Shiny	Moist	Transluscent	MA	TCGTCCTCCCGAAGGTTAGACTAACTACTTCTTTTGCATCCCACTCCCATGGTGTGACGGGCGGTGTGTACAAGGCCCGGGAACGTATTCACCGCAGTATTCTGACCTGCGATTACTAGCGATTCCGACTTCATGGAGTCGAGTTGCAGACTCCAATCCGGACTACGACATTCTTTAAGGGGTCCGCTCCACATCACTGTCTCGCTTCCCTCTGTAAATGCCATTGTAGCACGTGTGTAGCCCTACACGTAAGGGCCATGATGACTTGACGTCGTCCCCACCTTCCTCCGGTTTGTCACCGGCAGTCTCCTTAGAGTGCCCAACTTAAGGCTGGCAACTAAGGACAAGGGTTGCGCTCGTTGCGGGACTTAACCCAACATCTCACGACACGAGCTGACG…
MMSF_3075	MT840424	Exaiptasia diaphana	AIMS3	Acontia	Alteromonas macleodii strain 107 16S ribosomal RNA, partial sequence	99.45	Bacteria	Proteobacteria	Gammaproteobacteria	Alteromonadales	Alteromonadaceae	Alteromonas	macleodii	Grey	Round	Raised	Entire	Shiny	Moist	Transluscent	MA	TTCTTTTGCATCCCACTACCCATGGTGTGACGGGCGGTGTGTACAAGGCCCGGGAACGTATTCACCGCAGTATTCTGACCTGCGATTACTAGCGATTCCGACTTCATGGAGTCGAGTTGCAGACTCCAATCCGGACTACGACATTCTTTAAGGGGTCCGCTCCACATCACTGTCTCGCTTCCCTCTGTAAATGCCATTGTAGCACGTGTGTAGCCCTACACGTAAGGGCCATGATGACTTGACGTCGTCCCCACCTTCCTCCGGTTTGTCACCGGCAGTCTCCTTAGAGTGCCCAACTTAAGGCTGGCAACTAAGGACAAGGGTTGCGCTCGTTGCGGGACTTAACCCAACATCTCACGACACGAGCTGACGACAGCCATGCAGCACCTGTGTCTGAGT…
MMSF_3076	MT840444	Exaiptasia diaphana	AIMS3	Acontia	Alteromonas macleodii strain 107 16S ribosomal RNA, partial sequence	99.68	Bacteria	Proteobacteria	Gammaproteobacteria	Alteromonadales	Alteromonadaceae	Alteromonas	macleodii	Grey	Round	Raised	Entire	Shiny	Moist	Transluscent	MA	AATCGTCCTCCCGAAGGTTAGACTAACTACTTCTTTTGCATCCCACTCCCATGGTGTGACGGGCGGTGTGTACAAGGCCCGGGAACGTATTCACCGCAGTATTCTGACCTGCGATTACTAGCGATTCCGACTTCATGGAGTCGAGTTGCAGACTCCAATCCGGACTACGACATTCTTTAAGGGGTCCGCTCCACATCACTGTCTCGCTTCCCTCTGTAAATGCCATTGTAGCACGTGTGTAGCCCTACACGTAAGGGCCATGATGACTTGACGTCGTCCCCACCTTCCTCCGGTTTGTCACCGGCAGTCTCCTTAGAGTGCCCAACTTAAGGCTGGCAACTAAGGACAAGGGTTGCGCTCGTTGCGGGACTTAACCCAACATCTCACGACACGAGCTGA…
MMSF_3077	MT840462	Exaiptasia diaphana	AIMS3	Acontia	Alteromonas oceani strain S35 16S ribosomal RNA, partial sequence	99.77	Bacteria	Proteobacteria	Gammaproteobacteria	Alteromonadales	Alteromonadaceae	Alteromonas	oceani	Ocre spots + transparent	Irregular	Raised	Entire	Shiny	Viscy	Transluscent	MA	ACTACTTCTTTTGCATCCCACTCCCATGGTGTGACGGGCGGTGTGTACAAGGCCCGGGAACGTATTCACCGCAGTATGCTGACCTGCGATTACTAGCGATTCCGACTTCATGGAGTCGAGTTGCAGACTCCAATCCGGACTACGACAAGCTTTAAGGGGTCCGCTCCACATCACTGTCTCGCTTCCCTCTGTACTTGCCATTGTAGCACGTGTGTAGCCCTACACGTAAGGGCCATGATGACTTGACGTCGTCCCCACCTTCCTCCGGTTTGTCACCGGCAGTCTCCTTAGAGTGCCCAACTAAATGCTGGCAACTAAGGACAAGGGTTGCGCTCGTTGCGGGACTTAACCCAACATCTCACGACACGAGCTGACGACAGCCATGCAGCACCTGTGTCA…
MMSF_3078	MT840481	Exaiptasia diaphana	AIMS3	Acontia	Alteromonas marina strain SW-47 16S ribosomal RNA, partial sequence	99.7	Bacteria	Proteobacteria	Gammaproteobacteria	Alteromonadales	Alteromonadaceae	Alteromonas	macleodii	Grey	Round	Convex	Entire	Shiny	Viscy	Transluscent	MA	ATCGTCCTCCCGAAGGTTAGACTAACTACTTCTTTTGCATCCCACTCCCATGGTGTGACGGGCGGTGTGTACAAGGCCCGGGAACGTATTCACCGCAGTATTCTGACCTGCGATTACTAGCGATTCCGACTTCATGGAGTCGAGTTGCAGACTCCAATCCGGACTACGACATTCTTTAAGGGGTCCGCTCCACATCACTGTCTCGCTTCCCTCTGTAAATGCCATTGTAGCACGTGTGTAGCCCTACACGTAAGGGCCATGATGACTTGACGTCGTCCCCACCTTCCTCCGGTTTGTCACCGGCAGTCTCCTTAGAGTGCCCAACTTAAGGCTGGCAACTAAGGACAAGGGTTGCGCTCGTTGCGGGACTTAACCCAACATCTCACGACACGAGCTGAC…
MMSF_3079	MT840498	Exaiptasia diaphana	AIMS3	Acontia	Alteromonas marina strain SW-47 16S ribosomal RNA, partial sequence	99.79	Bacteria	Proteobacteria	Gammaproteobacteria	Alteromonadales	Alteromonadaceae	Alteromonas	macleodii	Grey	Round	Convex	Entire	Shiny	Viscy	Transluscent	MA	CCTCCCGAAGGTTAGACTAACTACTTCTTTTGCATCCCACTCCCATGGTGTGACGGGCGGTGTGTACAAGGCCCGGGAACGTATTCACCGCAGTATTCTGACCTGCGATTACTAGCGATTCCGACTTCATGGAGTCGAGTTGCAGACTCCAATCCGGACTACGACATTCTTTAAGGGGTCCGCTCCACATCACTGTCTCGCTTCCCTCTGTAAATGCCATTGTAGCACGTGTGTAGCCCTACACGTAAGGGCCATGATGACTTGACGTCGTCCCCACCTTCCTCCGGTTTGTCACCGGCAGTCTCCTTAGAGTGCCCAACTTAAGGCTGGCAACTAAGGACAAGGGTTGCGCTCGTTGCGGGACTTAACCCAACATCTCACGACACGAGCTGACGACAG…
MMSF_3080	MT840515	Exaiptasia diaphana	AIMS3	Acontia	Alteromonas addita strain R10SW13 16S ribosomal RNA, partial sequence	94.47	Bacteria	Proteobacteria	Gammaproteobacteria	Alteromonadales	Alteromonadaceae	Alteromonas	sp.	Grey	Round	Convex	Entire	Shiny	Viscy	Transluscent	MA	CTTTTGCAACCCACTTACCCATGGTGTGACGGGCGGTGTGTACAAGGCCCGGGAACGTATTCACCGCAGTATTCTGACCTGCGATTACTAGCGATTCCGACTTCATGGAGTCGAGTTGCAGACTCCAATCCGGACTACGATAAACTTTAAGGGATCCGCTCCGCCTCGC-GACTTCGCTTCCCTCTGTATCTACCATTGTAGCACGTGTGTAGCCCAGGACGTAAGGGCCATGATGACTTGACGTCGTCCCCACCTTCCTCCGGTTTGTCACCGGCAGTCTCCTTAGAGTGCCCAACTAAATGCTGGCAACTAAGGACAAGGGTTGCGCTCGTTGCGGGACTTAACCCAACATCTCACGACACGAGCTGACGACAGCCATGCAGCACCTGTCACTACTT…
MMSF_3081	MT840386	Exaiptasia diaphana	AIMS3	Acontia	Alteromonas addita strain R10SW13 16S ribosomal RNA, partial sequence	94.9	Bacteria	Proteobacteria	Gammaproteobacteria	Alteromonadales	Alteromonadaceae	Alteromonas	sp.	Grey	Round	Convex	Entire	Shiny	Viscy	Transluscent	MA	TACTTCTTTTGCAACCCACTCCCATGGTGTGACGGGCGGTGTGTACAAGGCCCGGGAACGTATTCACCGCAGTATTCTGACCTGCGATTACTAGCGATTCCGACTTCATGGAGTCGAGTTGCAGACTCCAATCCGGACTACGATAAACTTTAAGGGATCCGCTCCGCCTCGC-GACTTCGCTTCCCTCTGTATCTACCATTGTAGCACGTGTGTAGCCCAGGACGTAAGGGCCATGATGACTTGACGTCGTCCCCACCTTCCTCCGGTTTGTCACCGGCAGTCTCCTTAGAGTGCCCAACTAAATGCTGGCAACTAAGGACAAGGGTTGCGCTCGTTGCGGGACTTAACCCAACATCTCACGACACGAGCTGACGACAGCCATGCAGCACCTGTCACTA…
MMSF_3082	MT840405	Exaiptasia diaphana	AIMS3	Acontia	Alteromonas addita strain R10SW13 16S ribosomal RNA, partial sequence	94.93	Bacteria	Proteobacteria	Gammaproteobacteria	Alteromonadales	Alteromonadaceae	Alteromonas	sp.	Grey	Round	Convex	Entire	Shiny	Viscy	Transluscent	MA	TACTTCTTTTGCAACCCACTCCCATGGTGTGACGGGCGGTGTGTACAAGGCCCGGGAACGTATTCACCGCAGTATTCTGACCTGCGATTACTAGCGATTCCGACTTCATGGAGTCGAGTTGCAGACTCCAATCCGGACTACGATAAACTTTAAGGGATCCGCTCCGCCTCGC-GACTTCGCTTCCCTCTGTATCTACCATTGTAGCACGTGTGTAGCCCAGGACGTAAGGGCCATGATGACTTGACGTCGTCCCCACCTTCCTCCGGTTTGTCACCGGCAGTCTCCTTAGAGTGCCCAACTAAATGCTGGCAACTAAGGACAAGGGTTGCGCTCGTTGCGGGACTTAACCCAACATCTCACGACACGAGCTGACGACAGCCATGCAGCACCTGTCACTA…
MMSF_3083	MT840425	Exaiptasia diaphana	AIMS3	Acontia	Alteromonas oceani strain S35 16S ribosomal RNA, partial sequence	94.64	Bacteria	Proteobacteria	Gammaproteobacteria	Alteromonadales	Alteromonadaceae	Alteromonas	sp.	Grey	Round	Convex	Entire	Shiny	Viscy	Transluscent	MA	ACTACTTCTTTTGCAACCCACTCCCATGGTGTGACGGGCGGTGTGTACAAGGCCCGGGAACGTATTCACCGCAGTATTCTGACCTGCGATTACTAGCGATTCCGACTTCATGGAGTCGAGTTGCAGACTCCAATCCGGACTACGATAAACTTTAAGGGATCCGCTCCGCCTCGC-GACTTCGCTTCCCTCTGTATCTACCATTGTAGCACGTGTGTAGCCCAGGACGTAAGGGCCATGATGACTTGACGTCGTCCCCACCTTCCTCCGGTTTGTCACCGGCAGTCTCCTTAGAGTGCCCAACTAAATGCTGGCAACTAAGGACAAGGGTTGCGCTCGTTGCGGGACTTAACCCAACATCTCACGACACGAGCTGACGACAGCCATGCAGCACCTGT--C…
MMSF_3084	MT840445	Exaiptasia diaphana	AIMS3	Acontia	Alteromonas addita strain R10SW13 16S ribosomal RNA, partial sequence	94.96	Bacteria	Proteobacteria	Gammaproteobacteria	Alteromonadales	Alteromonadaceae	Alteromonas	sp.	Ocre spots + transparent	Irregular	Raised	Entire	Shiny	Viscy	Transluscent	MA	ACTAACTACTTCTTTTGCAACCCACTCCCATGGTGTGACGGGCGGTGTGTACAAGGCCCGGGAACGTATTCACCGCAGTATTCTGACCTGCGATTACTAGCGATTCCGACTTCATGGAGTCGAGTTGCAGACTCCAATCCGGACTACGATAAACTTTAAGGGATCCGCTCCGCCTCGC-GACTTCGCTTCCCTCTGTATCTACCATTGTAGCACGTGTGTAGCCCAGGACGTAAGGGCCATGATGACTTGACGTCGTCCCCACCTTCCTCCGGTTTGTCACCGGCAGTCTCCTTAGAGTGCCCAACTAAATGCTGGCAACTAAGGACAAGGGTTGCGCTCGTTGCGGGACTTAACCCAACATCTCACGACACGAGCTGACGACAGCCATGCAGCACCTG…
MMSF_3085	MT840463	Exaiptasia diaphana	AIMS3	Acontia	Alteromonas addita strain R10SW13 16S ribosomal RNA, partial sequence	94.03	Bacteria	Proteobacteria	Gammaproteobacteria	Alteromonadales	Alteromonadaceae	Alteromonas	sp.	Ocre spots + transparent	Irregular	Raised	Entire	Shiny	Viscy	Transluscent	MA	ACTAACTACTTCTTTTGCAACCCACTCCCATGGTGTGACGGGCGGTGTGTACAAGGCCCGGGAACGTATTCACCGCAGTATTCTGACCTGCGATTACTAGCGATTCCGACTTCATGGAGTCGAGTTGCAGACTCCAATCCGGACTACGATAAACTTTAAGGGATCCGCTCCGCCTCGC-GACTTCGCTTCCCTCTGTATCTACCATTGTAGCACGTGTGTAGCCCAGGACGTAAGGGCCATGATGACTTGACGTCGTCCCCACCTTCCTCCGGTTTGTCACCGGCAGTCTCCTTAGAGTGCCCAACTAAATGCTGGCAACTAAGGACAAGGGTTGCGCTCGTTGCGGGACTTAACCCAACATCTCACGACACGAGCTGACGACAGCCATGCAGCACCTG…
MMSF_3086	MT840482	Exaiptasia diaphana	AIMS3	Acontia	Vibrio hepatarius strain LMG 20362 16S ribosomal RNA, partial sequence	98.87	Bacteria	Proteobacteria	Gammaproteobacteria	Vibrionales	Vibrionaceae	Vibrio	sp.	Ocre	Round	Raised	Entire	Shiny	Moist	Transluscent	MA	CTACCCACTTCTTTTGCAGCCCACTCCCCATGGTGTGACGGGCGGTGTGTACAAGGCCCGGGAACGTATTCACCGTAGCATTCTGATCTACGATTACTAGCGATTCCGACTTCATGGAGTCGAGTTGCAGACTCCAATCCGGACTACGACGCACTTTTTGGGATTCGCTCACTTTCGCAAGTTGGCCGCCCTCTGTATGCGCCATTGTAGCACGTGTGTAGCCCTACTCGTAAGGGCCATGATGACTTGACGTCGTCCCCACCTTCCTCCGGTTTATCACCGGCAGTCTCCCTGGAGTTCCCGACATTACTCGCTGGCAAACAAGGATAAGGGTTGCGCTCGTTGCGGGACTTAACCCAACATTTCACAACACGAGCTGACGACAGCCATGCAGCACCT…
MMSF_3087	MT840499	Exaiptasia diaphana	AIMS3	Acontia	Vibrio atypicus strain HHS02 16S ribosomal RNA, partial sequence	98.35	Bacteria	Proteobacteria	Gammaproteobacteria	Vibrionales	Vibrionaceae	Vibrio	atypicus	Ocre	Round	Raised	Entire	Shiny	Moist	Transluscent	MA	TACCCACTTCTTTTGCAGCCCACTCCCCATGGTGTGACGGGCGGTGTGTACAAGGCCCGGGAACGTATTCACCGTAGCATTCTGATCTACGATTACTAGCGATTCCGACTTCATGGAGTCGAGTTGCAGACTCCAATCCGGACTACGACGCACTTTTTGGGATTCGCTCACTTTCGCAAGTTGGCCGCCCTCTGTATGCGCCATTGTAGCACGTGTGTAGCCCTACTCGTAAGGGCCATGATGACTTGACGTCGTCCCCACCTTCCTCCGGTTTATCACCGGCAGTCTCCCTGGAGTTCCCGACATTACTCGCTGGCAAACAAGGATAAGGGTTGCGCTCGTTGCGGGACTTAACCCAACATTTCACAACACGAGCTGACGACAGCCATGCAGCACCTG…
MMSF_3088	MT840516	Exaiptasia diaphana	AIMS3	Acontia	Alteromonas macleodii strain 107 16S ribosomal RNA, partial sequence	100	Bacteria	Proteobacteria	Gammaproteobacteria	Alteromonadales	Alteromonadaceae	Alteromonas	sp.	Grey	Round	Flat	Entire	Smooth	Solid	Transluscent	MA	CTAACTACTTCTTTTGCATCCCACTCCCATGGTGTGACGGGCGGTGTGTACAAGGCCCGGGAACGTATTCACCGCAGTATTCTGACCTGCGATTACTAGCGATTCCGACTTCATGGAGTCGAGTTGCAGACTCCAATCCGGACTACGACATTCTTTAAGGGGTCCGCTCCACATCACTGTCTCGCTTCCCTCTGTAAATGCCATTGTAGCACGTGTGTAGCCCTACACGTAAGGGCCATGATGACTTGACGTCGTCC
MMSF_3089	MT840387	Exaiptasia diaphana	AIMS3	Acontia	Alteromonas macleodii strain NBRC 102226 16S ribosomal RNA, partial sequence	99.09	Bacteria	Proteobacteria	Gammaproteobacteria	Alteromonadales	Alteromonadaceae	Alteromonas	macleodii	Light ocre + transparent borders	Round	Raised	Irregular	Creamy	Creamy	Opaque	MA	TCGTCCTCCCGAAGGTTAGACTAACTACTTCTTTTGCATCCCACTCCCATGGTGTGACGGGCGGTGTGTACAAGGCCCGGGAACGTATTCACCGCAGTATTCTGACCTGCGATTACTAGCGATTCCGACTTCATGGAGTCGAGTTGCAGACTCCAATCCGGACTACGACATTCTTTAAGGGGTCCGCTCCACATCACTGTCTCGCTTCCCTCTGTAAATGCCATTGTAGCACGTGTGTAGCCCTACACGTAAGGGCCATGATGACTTGACGTCGTCCCCACCTTCCTCCGGTTTGTCACCGGCAGTCTCCTTAGAGTGCCCAACTTAAGGCTGGCAACTAAGGACAAGGGTTGCGCTCGTTGCGGGACTTAACCCAACATCTCACGACACGAGCTGACG…
MMSF_3090	MT840406	Exaiptasia diaphana	AIMS3	Acontia	Vibrio atypicus strain HHS02 16S ribosomal RNA, partial sequence	98.78	Bacteria	Proteobacteria	Gammaproteobacteria	Vibrionales	Vibrionaceae	Vibrio	atypicus	Orange	Round	Raised	Entire	Glistening	Moist	Opaque	MA	GCGTCCCCCCGAAGGTTAAACTACCCACTTCTTTTGCAGCCCACTCCCATGGTGTGACGGGCGGTGTGTACAAGGCCCGGGAACGTATTCACCGTAGCATTCTGATCTACGATTACTAGCGATTCCGACTTCATGGAGTCGAGTTGCAGACTCCAATCCGGACTACGACGCACTTTTTGGGATTCGCTCACTTTCGCAAGTTGGCCGCCCTCTGTATGCGCCATTGTAGCACGTGTGTAGCCCTACTCGTAAGGGCCATGATGACTTGACGTCGTCCCCACCTTCCTCCGGTTTATCACCGGCAGTCTCCCTGGAGTTCCCGACATTACTCGCTGGCAAACAAGGATAAGGGTTGCGCTCGTTGCGGGACTTAACCCAACATTTCACAACACGAGCTGA…
MMSF_3091	MT840426	Exaiptasia diaphana	AIMS3	Acontia	Erythrobacter flavus strain SW-46 16S ribosomal RNA, partial sequence	99.75	Bacteria	Proteobacteria	Alphaproteobacteria	Sphingomonodales	Sphingomonadaceae	Erythrobacter	flavus	Orange	Round	Raised	Entire	Glistening	Moist	Opaque	MA	GGTTAGCGCACCGCCTTCGGGTGAATCCAACTACCCATGGTGTGACGGGCGGTGTGTACAAGGCCTGGGAACGTATTCACCGCGGCATGCTGATCCGCGATTACTAGCGATTCCGCCTTCATGCTCTCGAGTTGCAGAGAACAATCCGAACTGAGACATCTTTTGGAGATTAGCTAACCCTCGCGGGATCGCTGCTCACTGTAGATGCCATTGTAGCACGTGTGTAGCCCAGCCTGTAAGGGCCATGAGGACTTGACGTCATCCCCACCTTCCTCCGGCTTATCACCGGCAGTTTCCTTAAAGTGCCCAACTGAATGATGGCAACTAAGGACGAGGGTTGCGCTCGTTGCGGGACTTAACCCAACATCTCACGACACGAGCTGACGACAGCCATGCAGC…
MMSF_3092	MT840446	Exaiptasia diaphana	AIMS3	Acontia	Erythrobacter flavus strain SW-46 16S ribosomal RNA, partial sequence	99.31	Bacteria	Proteobacteria	Alphaproteobacteria	Sphingomonodales	Sphingomonadaceae	Erythrobacter	flavus	Orange	Round	Raised	Entire	Glistening	Moist	Opaque	MA	TAGCGCACCGCCTTTCGGGTGAATTCCAACTTCCCCATGGTGTGACGGGCGGTGTGTACAAGGCCTGGGAACGTATTCACCGCGGCATGCTGATCCGCGATTACTAGCGATTCCGCCTTCATGCTCTCGAGTTGCAGAGAACAATCCGAACTGAGACATCTTTTGGAGATTAGCTAACCCTCGCGGGATCGCTGCTCACTGTAGATGCCATTGTAGCACGTGTGTAGCCCAGCCTGTAAGGGCCATGAGGACTTGACGTCATCCCCACCTTCCTCCGGCTTATCACCGGCAGTTTCCTTAAAGTGCCCAACTGAATGATGGCAACTAAGGACGAGGGTTGCGCTCGTTGCGGGACTTAACCCAACATCTCACGACACGAGCTGACGACAGCCATGCAGC…
MMSF_3093	MT840464	Exaiptasia diaphana	AIMS3	Acontia	Erythrobacter flavus strain SW-46 16S ribosomal RNA, partial sequence	99.43	Bacteria	Proteobacteria	Alphaproteobacteria	Sphingomonodales	Sphingomonadaceae	Erythrobacter	sp.	Orange	Round	Raised	Irregular	Glistening	Moist	Opaque	MA	AGCGCACCGCCTTTCGGGTGAATCCAACTTCCCATGGTGTGACGGGCGGTGTGTACAAGGCCTGGGAACGTATTCACCGCGGCATGCTGATCCGCGATTACTAGCGATTCCGCCTTCATGCTCTCGAGTTGCAGAGAACAATCCGAACTGAGACATCTTTTGGAGATTAGCTAACCCTCGCGGGATCGCTGCTCACTGTAGATGCCATTGTAGCACGTGTGTAGCCCAGCCTGTAAGGGCCATGAGGACTTGACGTCATCCCCACCTTCCTCCGGCTTATCACCGGCAGTTTCCTTAAAGTGCCCAACTGAATGATGGCAACTAAGGACGAGGGTTGCGCTCGTTGCGGGACTTAACCCAACATCTCACGACACGAGCTGACGACAGCCATGCAGCACC…
MMSF_3094	MT840483	Exaiptasia diaphana	AIMS3	Acontia	Erythrobacter flavus strain SW-46 16S ribosomal RNA, partial sequence	99.86	Bacteria	Proteobacteria	Alphaproteobacteria	Sphingomonodales	Sphingomonadaceae	Erythrobacter	flavus	Orange	Round	Raised	Entire	Glistening	Moist	Opaque	MA	TAGCGCACCGCCTTCGGGTGAATCCAACTCCCATGGTGTGACGGGCGGTGTGTACAAGGCCTGGGAACGTATTCACCGCGGCATGCTGATCCGCGATTACTAGCGATTCCGCCTTCATGCTCTCGAGTTGCAGAGAACAATCCGAACTGAGACATCTTTTGGAGATTAGCTAACCCTCGCGGGATCGCTGCTCACTGTAGATGCCATTGTAGCACGTGTGTAGCCCAGCCTGTAAGGGCCATGAGGACTTGACGTCATCCCCACCTTCCTCCGGCTTATCACCGGCAGTTTCCTTAAAGTGCCCAACTGAATGATGGCAACTAAGGACGAGGGTTGCGCTCGTTGCGGGACTTAACCCAACATCTCACGACACGAGCTGACGACAGCCATGCAGCACCT…
MMSF_3095	MT840500	Exaiptasia diaphana	AIMS3	Acontia	Erythrobacter flavus strain SW-46 16S ribosomal RNA, partial sequence	99.85	Bacteria	Proteobacteria	Alphaproteobacteria	Sphingomonodales	Sphingomonadaceae	Erythrobacter	flavus	Orange	Round	Raised	Entire	Glistening	Moist	Opaque	MA	TGGTGTGACGGGCGGTGTGTACAAGGCCTGGGAACGTATTCACCGCGGCATGCTGATCCGCGATTACTAGCGATTCCGCCTTCATGCTCTCGAGTTGCAGAGAACAATCCGAACTGAGACATCTTTTGGAGATTAGCTAACCCTCGCGGGATCGCTGCTCACTGTAGATGCCATTGTAGCACGTGTGTAGCCCAGCCTGTAAGGGCCATGAGGACTTGACGTCATCCCCACCTTCCTCCGGCTTATCACCGGCAGTTTCCTTAAAGTGCCCAACTGAATGATGGCAACTAAGGACGAGGGTTGCGCTCGTTGCGGGACTTAACCCAACATCTCACGACACGAGCTGACGACAGCCATGCAGCACCTGTCACTAGGTCCCCGAAGGGAAGGAATCTGTCT…
MMSF_3096	MT840517	Exaiptasia diaphana	AIMS3	Acontia	Polaribacter marinaquae strain RZW3-2 16S ribosomal RNA, partial sequence	97.63	Bacteria	Bacteroidetes	Flavobacteria	Flavobacteriales	Flavobacteriaceae	Polaribacter	marinaquae	Grey	Round	Convex	Entire	Smooth	Moist	Opaque	MA	AGCTTCCATGGCTTGACGGGCGGTGTGTACAAGGCCCGGGAACGTATTCACCGGATCATGGCTGATATCCGATTACTAGCGATTCCAGCTTCACGGAGTCGAGTTGCAGACTCCGATCCGAACTGTGATATGGTTTGTAGATTCGCTC-CTACTTGCGTAG-TGGCTGCTCATTGTCCATACCATTGTAGCACGTGTGTAGCCCAGGACGTAAGGGCCGTGATGATTTGACGTCATCCCCACCTTCCTCTCGGTTTGCACCGGCAGTCTCGTTAGAGTCCCCATCTTTACATGCTGGCAACTAACGACAAGGGTTGCGCTCGTTATAGGACTTAACCTGACACCTCACGGCACGAGCTGACGACAACCATGCAGCACCTTGTAAAGTGTCCGAAGAAAA…
MMSF_3097	MT840369	Exaiptasia diaphana	AIMS3	Acontia	Erythrobacter flavus strain SW-46 16S ribosomal RNA, partial sequence	99.51	Bacteria	Proteobacteria	Alphaproteobacteria	Sphingomonodales	Sphingomonadaceae	Erythrobacter	flavus	Orange	Round	Convex	Irregular	Shiny	Moist	Opaque	MA	GTCGGCTGCCTCCTAAA-GGTTAGCGCACCGCCTTCGGGTGAATCCAACTCCCATGGTGTGACGGGCGGTGTGTACAAGGCCTGGGAACGTATTCACCGCGGCATGCTGATCCGCGATTACTAGCGATTCCGCCTTCATGCTCTCGAGTTGCAGAGAACAATCCGAACTGAGACATCTTTTGGAGATTAGCTAACCCTCGCGGGATCGCTGCTCACTGTAGATGCCATTGTAGCACGTGTGTAGCCCAGCCTGTAAGGGCCATGAGGACTTGACGTCATCCCCACCTTCCTCCGGCTTATCACCGGCAGTTTCCTTAAAGTGCCCAACTGAATGATGGCAACTAAGGACGAGGGTTGCGCTCGTTGCGGGACTTAACCCAACATCTCACGACACGAGCT…
MMSF_3098	MT840389	Exaiptasia diaphana	AIMS3	Acontia	Winogradskyella poriferorum strain UST030701-295 16S ribosomal RNA, partial sequence	100	Bacteria	Bacteroidetes	Flavobacteria	Flavobacteriales	Flavobacteriaceae	Winogradskyella	poriferorum	Grey	Round	Raised	Entire	Shiny	Moist	Transluscent	MA	GCTCCTTGCGGTGACGGACTTCAGGCACTCCCAGCTTCCATGGCTTGACGGGCGGTGTGTACAAGGCCCGGGAACGTATTCACCGCATCATGGCTGATATGCGATTACTAGCGATTCCAGCTTCACGGAGTCGAGTTGCAGACTCCGATCCGAACTGTGATAGGGTTTATAGATTCGCTCCTTCTCGCGAAGTGGCTGCTCTCTGTCCCTACCATTGTAGCACGTGTGTAGCCCAGGACGTAAGGGCCGTGATGATTTGACGTCATCCCCACCTTCCTCACGGTTTGCACCGGCAGTCTTGCTAGAGTTCCCGACATTACTCGCTGGCAACTAACAACAGGGGTTGCGCTCGTTATAGGACTTAACCTGACACCTCACGGCACGAGCTGACGACAACCA…
MMSF_3099	MT840408	Exaiptasia diaphana	AIMS3	Acontia	Vibrio hepatarius strain LMG 20362 16S ribosomal RNA, partial sequence	99.02	Bacteria	Proteobacteria	Gammaproteobacteria	Vibrionales	Vibrionaceae	Vibrio	sp.	Grey + transparent borders	Round	Raised	Entire	Shiny	Moist	Transluscent	MA	ACTACCCACTTCTTTTGCAGCCCACTCCCATGGTGTGACGGGCGGTGTGTACAAGGCCCGGGAACGTATTCACCGTAGCATTCTGATCTACGATTACTAGCGATTCCGACTTCATGGAGTCGAGTTGCAGACTCCAATCCGGACTACGACGCACTTTTTGGGATTCGCTCACTTTCGCAAGTTGGCCGCCCTCTGTATGCGCCATTGTAGCACGTGTGTAGCCCTACTCGTAAGGGCCATGATGACTTGACGTCGTCCCCACCTTCCTCCGGTTTATCACCGGCAGTCTCCCTGGAGTTCCCGACATTACTCGCTGGCAAACAAGGATAAGGGTTGCGCTCGTTGCGGGACTTAACCCAACATTTCACAACACGAGCTGACGACAGCCATGCAGCACCT…
MMSF_3100	MT840428	Exaiptasia diaphana	AIMS3	Acontia	Vibrio tubiashii ATCC 19109 16S ribosomal RNA, partial sequence	98.94	Bacteria	Proteobacteria	Gammaproteobacteria	Vibrionales	Vibrionaceae	Vibrio	tubiashii	Grey + transparent borders	Round	Raised	Entire	Shiny	Moist	Transluscent	MA	TACCCACTTCTTTTGCAGCCCACTACCCATGGTGTGACGGGCGGTGTGTACAAGGCCCGGGAACGTATTCACCGTAGCATTCTGATCTACGATTACTAGCGATTCCGACTTCATGGAGTCGAGTTGCAGACTCCAATCCGGACTACGACGCACTTTTTGGGATTCGCTCACTTTCGCAAGTTGGCCGCCCTCTGTATGCGCCATTGTAGCACGTGTGTAGCCCTACTCGTAAGGGCCATGATGACTTGACGTCGTCCCCACCTTCCTCCGGTTTATCACCGGCAGTCTCCCTGGAGTTCCCGACATTACTCGCTGGCAAACAAGGATAAGGGTTGCGCTCGTTGCGGGACTTAACCCAACATTTCACAACACGAGCTGACGACAGCCATGCAGCACCTG…
MMSF_3101	MT840448	Exaiptasia diaphana	AIMS3	Acontia	Muricauda aquimarina strain SW-63 16S ribosomal RNA, partial sequence	99.74	Bacteria	Bacteroidetes	Flavobacteria	Flavobacteriales	Flavobacteriaceae	Muricauda	aquimarina	Ocre	Round	Convex	Entire	Glistening	Creamy	Opaque	MA	GCTCCTCGCGGTGACGGACTTCAGGCACTCCCGGCTTCCATGGCTTGACGGGCGGTGTGTACAAGGCCCGGGAACGTATTCACCGGATCATGGCTGATATCCGATTACTAGCGATTCCAGCTTCACGGGGTCGAGTTGCAGACCCCGATCCGAACTGTGACCGGTTTTGTAGATCCGCGCCCCCTTGCGGGGTGGCTTCCCTCTGTACCGGCCATTGTAGCACGTGTGTAGCCCAGGACGTAAGGGCCGTGATGATTTGACGTCGTCCCCACCTTCCTCACGGTTTGCACCGGCAGTCCCGTTAGAGTCCCCATCTTGACATGCTGGCAACTAACGGTAGGGGTTGCGCTCGTTATAGGACTTAACCTGACACCTCACGGCACGAGCTGACGACAACCA…
MMSF_3102	MT840466	Exaiptasia diaphana	AIMS3	Acontia	Roseivivax marinus strain 22II-S10s 16S ribosomal RNA, partial sequence	100	Bacteria	Proteobacteria	Alphaproteobacteria	Rhodobacterales	Rhodobacteraceae	Roseivivax	marinus	Pink	Round	Convex	Entire	Glistening	Moist	Opaque	MA	GAAGGTTAGCGCACCGTCGTCAGGTAAAACCAACTCCCATGGTGTGACGGGCGGTGTGTACAAGGCCCGGGAACGTATTCACCGCGGCATGCTGTTCCGCGATTACTAGCGATTCCGACTTCATGCCCTCGAGTTGCAGAGGACAATCCGAACTGAGACGGCTTTTGGGGATTAACCCACTGTCACCGCCATTGTAGCACGTGTGTAGCCCAACCCGTAAGGGCCATGAGGACTTGACGTCATCCACACCTTCCTCCCGCTTATCACGGGCAGTTCCCCTAGAGTGCCCAGCCGAACTGCTGGCAACTAAGGGTGTGGGTTGCGCTCGTTGCCGGACTTAACCGAACATCTCACGACACGAGCTGACGACAGCCATGCAGCACCTGTCACTCGGTCACC…
MMSF_3104	MT840502	Exaiptasia diaphana	AIMS3	Acontia	Salipiger bermudensis HTCC2601 16S ribosomal RNA, partial sequence	99.5	Bacteria	Proteobacteria	Alphaproteobacteria	Rhodobacterales	Rhodobacteraceae	Salipiger	bermudensis	Grey	Round	Raised	Entire	Glistening	Moist	Opaque	MA	TGGCGCAC-GGCCTTCGGGTGAACCCAACTCCCATGGTGTGACGGGCGGTGTGTACAAGGCCCGGGAACGTATTCACCGCGTCATGCTGTTACGCGATTACTAGCGATTCCGACTTCATGCCGTCGAGTTGCAGACGACAATCCGAACTGAGACATCTTTTTGGGATTAACCCACTGTAGATGCCATTGTAGCACGTGTGTAGCCCAACCCGTAAGGGCCATGAGGACTTGACGTCATCCACACCTTCCTCCCGCTTATCACGGGCAGTTTCCCTAGAGTGCCCAGCCGAACTGCTGGCAACTAAGGATGTGGGTTGCGCTCGTTGCCGGACTTAACCGAACATCTCACGACACGAGCTGACGACAGCCATGCAGCACCTGTCACTCAGTCCCCGAAGG…
MMSF_3105	MT840371	Exaiptasia diaphana	AIMS3	Acontia	Alteromonas macleodii strain 107 16S ribosomal RNA, partial sequence	99.22	Bacteria	Proteobacteria	Gammaproteobacteria	Alteromonadales	Alteromonadaceae	Alteromonas	macleodii	Grey + transparent borders	Round	Umbonate	Entire	Shiny	Solid	Transluscent	R2A	AGACTATACTTACTTCTTTTGCATCCCACTACCCATGGTGTGACGGGCGGTGTGTACAAGGCCCGGGAACGTATTCACCGCAGTATTCTGACCTGCGATTACTAGCGATTCCGACTTCATGGAGTCGAGTTGCAGACTCCAATCCGGACTACGACATTCTTTAAGGGGTCCGCTCCACATCACTGTCTCGCTTCCCTCTGTAAATGCCATTGTAGCACGTGTGTAGCCCTACACGTAAGGGCCATGATGACTTGACGTCGTCCCCACCTTCCTCCGGTTTGTCACCGGCAGTCTCCTTAGAGTGCCCAACTTAAGGCTGGCAACTAAGGACAAGGGTTGCGCTCGTTGCGGGACTTAACCCAACATCTCACGACACGAGCTGACGACAGCCATGCAGCA…
MMSF_3106	MT840391	Exaiptasia diaphana	AIMS3	Acontia	Alteromonas macleodii strain 107 16S ribosomal RNA, partial sequence	99.67	Bacteria	Proteobacteria	Gammaproteobacteria	Alteromonadales	Alteromonadaceae	Alteromonas	macleodii	Grey + transparent borders	Round	Umbonate	Entire	Shiny	Solid	Transluscent	R2A	ACTTCTTTTGCATCCCACTCCCATGGTGTGACGGGCGGTGTGTACAAGGCCCGGGAACGTATTCACCGCAGTATTCTGACCTGCGATTACTAGCGATTCCGACTTCATGGAGTCGAGTTGCAGACTCCAATCCGGACTACGACATTCTTTAAGGGGTCCGCTCCACATCACTGTCTCGCTTCCCTCTGTAAATGCCATTGTAGCACGTGTGTAGCCCTACACGTAAGGGCCATGATGACTTGACGTCGTCCCCACCTTCCTCCGGTTTGTCACCGGCAGTCTCCTTAGAGTGCCCAACTTAAGGCTGGCAACTAAGGACAAGGGTTGCGCTCGTTGCGGGACTTAACCCAACATCTCACGACACGAGCTGACGACAGCCATGCAGCACCTGTGTCTGAG…
MMSF_3107	MT840410	Exaiptasia diaphana	AIMS3	Acontia	Alteromonas macleodii strain 107 16S ribosomal RNA, partial sequence	99.4	Bacteria	Proteobacteria	Gammaproteobacteria	Alteromonadales	Alteromonadaceae	Alteromonas	macleodii	Grey + transparent borders	Round	Umbonate	Entire	Shiny	Solid	Transluscent	R2A	TTCTTTTGCATTCCCACTTCCCATGGTGTGACGGGCGGTGTGTACAAGGCCCGGGAACGTATTCACCGCAGTATTCTGACCTGCGATTACTAGCGATTCCGACTTCATGGAGTCGAGTTGCAGACTCCAATCCGGACTACGACATTCTTTAAGGGGTCCGCTCCACATCACTGTCTCGCTTCCCTCTGTAAATGCCATTGTAGCACGTGTGTAGCCCTACACGTAAGGGCCATGATGACTTGACGTCGTCCCCACCTTCCTCCGGTTTGTCACCGGCAGTCTCCTTAGAGTGCCCAACTTAAGGCTGGCAACTAAGGACAAGGGTTGCGCTCGTTGCGGGACTTAACCCAACATCTCACGACACGAGCTGACGACAGCCATGCAGCACCTGTGTCTGAG…
MMSF_3108	MT840430	Exaiptasia diaphana	AIMS3	Acontia	Alteromonas macleodii strain 107 16S ribosomal RNA, partial sequence	99.64	Bacteria	Proteobacteria	Gammaproteobacteria	Alteromonadales	Alteromonadaceae	Alteromonas	macleodii	Grey + transparent borders	Round	Umbonate	Entire	Shiny	Solid	Transluscent	R2A	TACTTCTTTTGCATCCCACTCCCATGGTGTGACGGGCGGTGTGTACAAGGCCCGGGAACGTATTCACCGCAGTATTCTGACCTGCGATTACTAGCGATTCCGACTTCATGGAGTCGAGTTGCAGACTCCAATCCGGACTACGACATTCTTTAAGGGGTCCGCTCCACATCACTGTCTCGCTTCCCTCTGTAAATGCCATTGTAGCACGTGTGTAGCCCTACACGTAAGGGCCATGATGACTTGACGTCGTCCCCACCTTCCTCCGGTTTGTCACCGGCAGTCTCCTTAGAGTGCCCAACTTAAGGCTGGCAACTAAGGACAAGGGTTGCGCTCGTTGCGGGACTTAACCCAACATCTCACGACACGAGCTGACGACAGCCATGCAGCACCTGTGTCTGA…
MMSF_3109	MT840450	Exaiptasia diaphana	AIMS3	Acontia	Alteromonas oceani strain S35 16S ribosomal RNA, partial sequence	99.67	Bacteria	Proteobacteria	Gammaproteobacteria	Alteromonadales	Alteromonadaceae	Alteromonas	oceani	Grey	Round	Raised	Entire	Glistening	Moist	Transluscent	R2A	CTTTTGCATACCCACTTACCCATGGTGTGACGGGCGGTGTGTACAAGGCCCGGGAACGTATTCACCGCAGTATGCTGACCTGCGATTACTAGCGATTCCGACTTCATGGAGTCGAGTTGCAGACTCCAATCCGGACTACGACAAGCTTTAAGGGGTCCGCTCCACATCACTGTCTCGCTTCCCTCTGTACTTGCCATTGTAGCACGTGTGTAGCCCTACACGTAAGGGCCATGATGACTTGACGTCGTCCCCACCTTCCTCCGGTTTGTCACCGGCAGTCTCCTTAGAGTGCCCAACTAAATGCTGGCAACTAAGGACAAGGGTTGCGCTCGTTGCGGGACTTAACCCAACATCTCACGACACGAGCTGACGACAGCCATGCAGCACCTGTGTCAGAGT…
MMSF_3110	MT840468	Exaiptasia diaphana	AIMS3	Acontia	Alteromonas oceani strain S35 16S ribosomal RNA, partial sequence	99.78	Bacteria	Proteobacteria	Gammaproteobacteria	Alteromonadales	Alteromonadaceae	Alteromonas	oceani	Grey	Round	Raised	Entire	Glistening	Moist	Transluscent	R2A	CTTTTGCATTCCCACTACCCATGGTGTGACGGGCGGTGTGTACAAGGCCCGGGAACGTATTCACCGCAGTATGCTGACCTGCGATTACTAGCGATTCCGACTTCATGGAGTCGAGTTGCAGACTCCAATCCGGACTACGACAAGCTTTAAGGGGTCCGCTCCACATCACTGTCTCGCTTCCCTCTGTACTTGCCATTGTAGCACGTGTGTAGCCCTACACGTAAGGGCCATGATGACTTGACGTCGTCCCCACCTTCCTCCGGTTTGTCACCGGCAGTCTCCTTAGAGTGCCCAACTAAATGCTGGCAACTAAGGACAAGGGTTGCGCTCGTTGCGGGACTTAACCCAACATCTCACGACACGAGCTGACGACAGCCATGCAGCACCTGTGTCAGAGTT…
MMSF_3111	MT840486	Exaiptasia diaphana	AIMS3	Acontia	Vibrio tubiashii ATCC 19109 16S ribosomal RNA, partial sequence	98.94	Bacteria	Proteobacteria	Gammaproteobacteria	Vibrionales	Vibrionaceae	Vibrio	tubiashii	Grey	Round	Raised	Entire	Glistening	Moist	Transluscent	R2A	ACTACCCACTTCTTTTGCAGCCCACTCCCATGGTGTGACGGGCGGTGTGTACAAGGCCCGGGAACGTATTCACCGTAGCATTCTGATCTACGATTACTAGCGATTCCGACTTCATGGAGTCGAGTTGCAGACTCCAATCCGGACTACGACGCACTTTTTGGGATTCGCTCACTTTCGCAAGTTGGCCGCCCTCTGTATGCGCCATTGTAGCACGTGTGTAGCCCTACTCGTAAGGGCCATGATGACTTGACGTCGTCCCCACCTTCCTCCGGTTTATCACCGGCAGTCTCCCTGGAGTTCCCGACATTACTCGCTGGCAAACAAGGATAAGGGTTGCGCTCGTTGCGGGACTTAACCCAACATTTCACAACACGAGCTGACGACAGCCATGCAGCACCT…
MMSF_3112	MT840504	Exaiptasia diaphana	AIMS3	Acontia	Alteromonas oceani strain S35 16S ribosomal RNA, partial sequence	100	Bacteria	Proteobacteria	Gammaproteobacteria	Alteromonadales	Alteromonadaceae	Alteromonas	oceani	Grey	Round	Raised	Entire	Glistening	Moist	Transluscent	R2A	ACTACTTCTTTTGCATCCCACTCCCATGGTGTGACGGGCGGTGTGTACAAGGCCCGGGAACGTATTCACCGCAGTATGCTGACCTGCGATTACTAGCGATTCCGACTTCATGGAGTCGAGTTGCAGACTCCAATCCGGACTACGACAAGCTTTAAGGGGTCCGCTCCACATCACTGTCTCGCTTCCCTCTGTACTTGCCATTGTAGCACGTGTGTAGCCCTACACGTAAGGGCCATGATGACTTGACGTCGTCCCCACCTTCCTCCGGTTTGTCACCGGCAGTCTCCTTAGAGTGCCCAACTAAATGCTGGCAACTAAGGACAAGGGTTGCGCTCGTTGCGGGACTTAACCCAACATCTCACGACACGAGCTGACGACAGCCATGCAGCACCTGTGTCA…
MMSF_3113	MT840373	Exaiptasia diaphana	AIMS3	Acontia	Pseudobowmanella zhangzhouensis strain MCCC 1A00758 16S ribosomal RNA, partial sequence	94.67	Bacteria	Proteobacteria	Gammaproteobacteria	Alteromonadales	Alteromonadaceae	Pseudobowmanella	sp.	Grey	Round	Raised	Entire	Glistening	Moist	Transluscent	R2A	CGTCCTCCCGAAGGTTAGACTAACTACTTCTTTTGCAACCCACTCCCATGGTGTGACGGGCGGTGTGTACAAGGCCCGGGAACGTATTCACCGCAGTATTCTGACCTGCGATTACTAGCGATTCCGACTTCATGGAGTCGAGTTGCAGACTCCAATCCGGACTACGATAAACTTTAAGGGATCCGCTCCGCCTCGCGACTTCGCTTCCCTCTGTATCTACCATTGTAGCACGTGTGTAGCCCAGGACGTAAGGGCCATGATGACTTGACGTCGTCCCCACCTTCCTCCGGTTTGTCACCGGCAGTCTCCTTAGAGTGCCCAACTAAATGCTGGCAACTAAGGACAAGGGTTGCGCTCGTTGCGGGACTTAACCCAACATCTCACGACACGAGCTGACGA…
MMSF_3114	MT840393	Exaiptasia diaphana	AIMS3	Acontia	Alteromonas oceani strain S35 16S ribosomal RNA, partial sequence	94.83	Bacteria	Proteobacteria	Gammaproteobacteria	Alteromonadales	Alteromonadaceae	Alteromonas	sp.	Grey	Round	Raised	Entire	Glistening	Moist	Transluscent	R2A	GGTAATCGTCCTCCCGAAGGTTAGACTAACTACTTCTTTTGCAACCCACTCCCATGGTGTGACGGGCGGTGTGTACAAGGCCCGGGAACGTATTCACCGCAGTATTCTGACCTGCGATTACTAGCGATTCCGACTTCATGGAGTCGAGTTGCAGACTCCAATCCGGACTACGATAAACTTTAAGGGATCCGCTCCGCCTCGC-GACTTCGCTTCCCTCTGTATCTACCATTGTAGCACGTGTGTAGCCCAGGACGTAAGGGCCATGATGACTTGACGTCGTCCCCACCTTCCTCCGGTTTGTCACCGGCAGTCTCCTTAGAGTGCCCAACTAAATGCTGGCAACTAAGGACAAGGGTTGCGCTCGTTGCGGGACTTAACCCAACATCTCACGACACGAG…
MMSF_3115	MT840412	Exaiptasia diaphana	AIMS3	Acontia	Vibrio hepatarius strain LMG 20362 16S ribosomal RNA, partial sequence	98.55	Bacteria	Proteobacteria	Gammaproteobacteria	Vibrionales	Vibrionaceae	Vibrio	sp.	Grey	Round	Raised	Entire	Glistening	Moist	Transluscent	R2A	TACCCACTTCCTTTTGCAGCCCACTCCCCATGGTGTGACGGGCGGTGTGTACAAGGCCCGGGAACGTATTCACCGTAGCATTCTGATCTACGATTACTAGCGATTCCGACTTCATGGAGTCGAGTTGCAGACTCCAATCCGGACTACGACGCACTTTTTGGGATTCGCTCACTTTCGCAAGTTGGCCGCCCTCTGTATGCGCCATTGTAGCACGTGTGTAGCCCTACTCGTAAGGGCCATGATGACTTGACGTCGTCCCCACCTTCCTCCGGTTTATCACCGGCAGTCTCCCTGGAGTTCCCGACATTACTCGCTGGCAAACAAGGATAAGGGTTGCGCTCGTTGCGGGACTTAACCCAACATTTCACAACACGAGCTGACGACAGCCATGCAGCACCT…
MMSF_3116	MT840432	Exaiptasia diaphana	AIMS3	Acontia	Alteromonas addita strain R10SW13 16S ribosomal RNA, partial sequence	94.84	Bacteria	Proteobacteria	Gammaproteobacteria	Alteromonadales	Alteromonadaceae	Alteromonas	sp.	Grey	Round	Raised	Entire	Glistening	Moist	Transluscent	R2A	ACTAACTACTTCTTTTGCAACCCACTCCCATGGTGTGACGGGCGGTGTGTACAAGGCCCGGGAACGTATTCACCGCAGTATTCTGACCTGCGATTACTAGCGATTCCGACTTCATGGAGTCGAGTTGCAGACTCCAATCCGGACTACGATAAACTTTAAGGGATCCGCTCCGCCTCGC-GACTTCGCTTCCCTCTGTATCTACCATTGTAGCACGTGTGTAGCCCAGGACGTAAGGGCCATGATGACTTGACGTCGTCCCCACCTTCCTCCGGTTTGTCACCGGCAGTCTCCTTAGAGTGCCCAACTAAATGCTGGCAACTAAGGACAAGGGTTGCGCTCGTTGCGGGACTTAACCCAACATCTCACGACACGAGCTGACGACAGCCATGCAGCACCTG…
MMSF_3118	MT840470	Exaiptasia diaphana	AIMS3	Acontia	Erythrobacter flavus strain SW-46 16S ribosomal RNA, partial sequence	99.8	Bacteria	Proteobacteria	Alphaproteobacteria	Sphingomonodales	Sphingomonadaceae	Erythrobacter	flavus	Yellow	Round	Raised	Entire	Shiny	Moist	Opaque	R2A	CGGCTGCCTCCTAAA-GGTTAGCGCACCGCCTTCGGGTGAATCCAACTCCCATGGTGTGACGGGCGGTGTGTACAAGGCCTGGGAACGTATTCACCGCGGCATGCTGATCCGCGATTACTAGCGATTCCGCCTTCATGCTCTCGAGTTGCAGAGAACAATCCGAACTGAGACATCTTTTGGAGATTAGCTAACCCTCGCGGGATCGCTGCTCACTGTAGATGCCATTGTAGCACGTGTGTAGCCCAGCCTGTAAGGGCCATGAGGACTTGACGTCATCCCCACCTTCCTCCGGCTTATCACCGGCAGTTTCCTTAAAGTGCCCAACTGAATGATGGCAACTAAGGACGAGGGTTGCGCTCGTTGCGGGACTTAACCCAACATCTCACGACACGAGCTGA…
MMSF_3119	MT840488	Exaiptasia diaphana	AIMS3	Acontia	Erythrobacter flavus strain SW-46 16S ribosomal RNA, partial sequence	99.68	Bacteria	Proteobacteria	Alphaproteobacteria	Sphingomonodales	Sphingomonadaceae	Erythrobacter	flavus	Yellow	Round	Raised	Entire	Shiny	Moist	Opaque	R2A	TCCCATGGTGTGACGGGCGGTGTGTACAAGGCCTGGGAACGTATTCACCGCGGCATGCTGATCCGCGATTACTAGCGATTCCGCCTTCATGCTCTCGAGTTGCAGAGAACAATCCGAACTGAGACATCTTTTGGAGATAAGCTAACCCTCGCGGGATCGCTGCTCACTGTAGATGCCATTGTAGCACGTGTGTAGCCCAGCCTGTAAGGGCCATGAGGACTTGACGTCATCCCCACCTTCCTCCGGCTTATCACCGGCAGTTTCCTTAAAGTGCCCAACTGAATGATGGCAACTAAGGACGAGGGTTGCGCTCGTTGCGGGACTTAACCCAACATCTCACGACACGAGCTGACGACAGCCATGCAGCACCTGTCACTAGGTCCCCGAAGGGAAGGAATC…
MMSF_3120	MT840506	Exaiptasia diaphana	AIMS3	Acontia	Vibrio atypicus strain HHS02 16S ribosomal RNA, partial sequence	99.01	Bacteria	Proteobacteria	Gammaproteobacteria	Vibrionales	Vibrionaceae	Vibrio	atypicus	White + transparent borders	Round	Raised	Entire	Smooth	Solid	Transluscent	R2A	ACTACCCACTTCTTTTGCAGCCCACTCCCATGGTGTGACGGGCGGTGTGTACAAGGCCCGGGAACGTATTCACCGTAGCATTCTGATCTACGATTACTAGCGATTCCGACTTCATGGAGTCGAGTTGCAGACTCCAATCCGGACTACGACGCACTTTTTGGGATTCGCTCACTTTCGCAAGTTGGCCGCCCTCTGTATGCGCCATTGTAGCACGTGTGTAGCCCTACTCGTAAGGGCCATGATGACTTGACGTCGTCCCCACCTTCCTCCGGTTTATCACCGGCAGTCTCCCTGGAGTTCCCGACATTACTCGCTGGCAAACAAGGATAAGGGTTGCGCTCGTTGCGGGACTTAACCCAACATTTCACAACACGAGCTGACGACAGCCATGCAGCACCT…
MMSF_3121	MT840375	Exaiptasia diaphana	AIMS3	Acontia	Vibrio coralliilyticus strain ATCC BAA-450 16S ribosomal RNA, partial sequence	98.52	Bacteria	Proteobacteria	Gammaproteobacteria	Vibrionales	Vibrionaceae	Vibrio	coralliilyticus	Grey	Round	Flat	Entire	Smooth	Viscy	Transluscent	R2A	CCCACTTTCTTTTGCAGCCCACTTACCCATGGTGTGACGGGCGGTGTGTACAAGGCCCGGGAACGTATTCACCGTAGCATTCTGATCTACGATTACTAGCGATTCCGACTTCATGGAGTCGAGTTGCAGACTCCAATCCGGACTACGACGCACTTTTTGGGATTCGCTCACTTTCGCAAGTTGGCCGCCCTCTGTATGCGCCATTGTAGCACGTGTGTAGCCCTACTCGTAAGGGCCATGATGACTTGACGTCGTCCCCACCTTCCTCCGGTTTATCACCGGCAGTCTCCCTGGAGTTCCCGACATTACTCGCTGGCAAACAAGGATAAGGGTTGCGCTCGTTGCGGGACTTAACCCAACATTTCACAACACGAGCTGACGACAGCCATGCAGCACCTG…
MMSF_3122	MT840395	Exaiptasia diaphana	AIMS3	Acontia	Alteromonas oceani strain S35 16S ribosomal RNA, partial sequence	99.78	Bacteria	Proteobacteria	Gammaproteobacteria	Alteromonadales	Alteromonadaceae	Alteromonas	oceani	Grey	Round	Flat	Entire	Smooth	Viscy	Transluscent	R2A	GCATTCCCACTACCCATGGTGTGACGGGCGGTGTGTACAAGGCCCGGGAACGTATTCACCGCAGTATGCTGACCTGCGATTACTAGCGATTCCGACTTCATGGAGTCGAGTTGCAGACTCCAATCCGGACTACGACAAGCTTTAAGGGGTCCGCTCCACATCACTGTCTCGCTTCCCTCTGTACTTGCCATTGTAGCACGTGTGTAGCCCTACACGTAAGGGCCATGATGACTTGACGTCGTCCCCACCTTCCTCCGGTTTGTCACCGGCAGTCTCCTTAGAGTGCCCAACTAAATGCTGGCAACTAAGGACAAGGGTTGCGCTCGTTGCGGGACTTAACCCAACATCTCACGACACGAGCTGACGACAGCCATGCAGCACCTGTGTCAGAGTTCCCGA…
MMSF_3123	MT840414	Exaiptasia diaphana	AIMS3	Acontia	Alteromonas oceani strain S35 16S ribosomal RNA, partial sequence	99.89	Bacteria	Proteobacteria	Gammaproteobacteria	Alteromonadales	Alteromonadaceae	Alteromonas	oceani	Ocre + transparent borders	Round	Raised	Entire	Shiny	Solid	Opaque	R2A	AGACTATACTACTTCTTTTGCATCCCACTCCCATGGTGTGACGGGCGGTGTGTACAAGGCCCGGGAACGTATTCACCGCAGTATGCTGACCTGCGATTACTAGCGATTCCGACTTCATGGAGTCGAGTTGCAGACTCCAATCCGGACTACGACAAGCTTTAAGGGGTCCGCTCCACATCACTGTCTCGCTTCCCTCTGTACTTGCCATTGTAGCACGTGTGTAGCCCTACACGTAAGGGCCATGATGACTTGACGTCGTCCCCACCTTCCTCCGGTTTGTCACCGGCAGTCTCCTTAGAGTGCCCAACTAAATGCTGGCAACTAAGGACAAGGGTTGCGCTCGTTGCGGGACTTAACCCAACATCTCACGACACGAGCTGACGACAGCCATGCAGCACC…
MMSF_3124	MT840434	Exaiptasia diaphana	AIMS3	Acontia	Roseivivax marinus strain 22II-S10s 16S ribosomal RNA, partial sequence	99.9	Bacteria	Proteobacteria	Alphaproteobacteria	Rhodobacterales	Rhodobacteraceae	Roseivivax	marinus	Light pink	Round	Convex	Entire	Glistening	Creamy	Opaque	R2A	CGGCTGCCTCCCGAAGGTTAGCGCACCGTCGTCAGGTAAAACCAACTCCCATGGTGTGACGGGCGGTGTGTACAAGGCCCGGGAACGTATTCACCGCGGCATGCTGTTCCGCGATTACTAGCGATTCCGACTTCATGCCCTCGAGTTGCAGAGGACAATCCGAACTGAGACGGCTTTTGGGGATTAACCCACTGTCACCGCCATTGTAGCACGTGTGTAGCCCAACCCGTAAGGGCCATGAGGACTTGACGTCATCCACACCTTCCTCCCGCTTATCACGGGCAGTTCCCCTAGAGTGCCCAGCCGAACTGCTGGCAACTAAGGGTGTGGGTTGCGCTCGTTGCCGGACTTAACCGAACATCTCACGACACGAGCTGACGACAGCCATGCAGCACCTGT…
MMSF_3125	MT840453	Exaiptasia diaphana	AIMS4	Acontia	Gordonia terrae strain 3612 16S ribosomal RNA, partial sequence	99.9	Bacteria	Actinobacteria	Actinobacteria	Actinomycetales	Gordoniaceae	Gordonia	sp.	Peach	Irregular	Raised	Irregular	Shiny	Brittle	Opaque	MA	AAGGGGTTAGGCCACCGGCTTCGGGTGTTACCGACTTTCATGACGTGACGGGCGGTGTGTACAAGGCCCGGGAACGTATTCACCGCAGCGTTGCTGATCTGCGATTACTAGCGACTCCGACTTCATGGGGTCGAGTTGCAGACCCCAATCCGAACTGAGACTGGCTTTAAGGGATTCGCTCCACCTCACGGTATCGCAGCCCTCTGTACCAGCCATTGTAGCATGTGTGAAGCCCTGGACATAAGGGGCATGATGACTTGACGTCATCCCCACCTTCCTCCGAGTTGACCCCGGCAGTCTCCTGCAAGTCCCCGGCATAACCCGCTGGCAATACAGGACAAGGGTTGCGCTCGTTGCGGGACTTAACCCAACATCTCACGACACGAGCTGACGACAGCC…
MMSF_3126	MT840472	Exaiptasia diaphana	AIMS4	Acontia	Gordonia terrae strain 3612 16S ribosomal RNA, partial sequence	100	Bacteria	Actinobacteria	Actinobacteria	Actinomycetales	Gordoniaceae	Gordonia	sp.	Peach	Irregular	Raised	Irregular	Shiny	Brittle	Opaque	MA	AAGGGGTTAGGCCACCGGCTTCGGGTGTTACCGACTTTCATGACGTGACGGGCGGTGTGTACAAGGCCCGGGAACGTATTCACCGCAGCGTTGCTGATCTGCGATTACTAGCGACTCCGACTTCATGGGGTCGAGTTGCAGACCCCAATCCGAACTGAGACTGGCTTTAAGGGATTCGCTCCACCTCACGGTATCGCAGCCCTCTGTACCAGCCATTGTAGCATGTGTGAAGCCCTGGACATAAGGGGCATGATGACTTGACGTCATCCCCACCTTCCTCCGAGTTGACCCCGGCAGTCTCCTGCAAGTCCCCGGCATAACCCGCTGGCAATACAGGACAAGGGTTGCGCTCGTTGCGGGACTTAACCCAACATCTCACGACACGAGCTGACGACAGCC…
MMSF_3127	MT840490	Exaiptasia diaphana	AIMS2	Acontia	Pseudonocardia alni strain DSM 44104 16S ribosomal RNA, partial sequence	99.86	Bacteria	Actinobacteria	Actinobacteria	Actinomycetales	Pseudonocardiaceae	Pseudonocardia	alni	Brown + white on top	Irregular	Umbonate	Filamentous	Wrinkled	Brittle	Opaque	MA	GCTCCCTCCACAAGGG-TTGGGCCGCCGGCTTCGGGTGTTACCAACTTTCGTGACGTGACGGGCGGTGTGTACAAGGCCCGGGAACGTATTCACCGCAGCGTTGCTGATCTGCGATTACTAGCGACTCCAACTTCACGGGGTCGAGTTGCAGACCCCGATCCGAACTGAGACTCACTTTAAGGGATTCGCTCCACCTCACGGTCTCGCAGCCCTCTGTATGAGCCATTGTAGCATGTGTGAAGCCCTGGACATAAGGGGCATGATGACTTGACGTCATCCCCACCTTCCTCCGAGTTGACCCCGGCAGTCTCCCATGAGTCCCCACCATTACGTGCTGGCAACATGGAACAAGGGTTGCGCTCGTTGCGGGACTTAACCCAACATCTCACGACACGAGC…
MMSF_3128	MT840508	Exaiptasia diaphana	AIMS2	Acontia	Pseudonocardia alni strain DSM 44104 16S ribosomal RNA, partial sequence	99.89	Bacteria	Actinobacteria	Actinobacteria	Actinomycetales	Pseudonocardiaceae	Pseudonocardia	alni	Brown + white on top	Irregular	Umbonate	Filamentous	Wrinkled	Brittle	Opaque	MA	GCTCCCTCCACAAGGG-TTGGGCCGCCGGCTTCGGGTGTTACCAACTTTCGTGACGTGACGGGCGGTGTGTACAAGGCCCGGGAACGTATTCACCGCAGCGTTGCTGATCTGCGATTACTAGCGACTCCAACTTCACGGGGTCGAGTTGCAGACCCCGATCCGAACTGAGACTCACTTTAAGGGATTCGCTCCACCTCACGGTCTCGCAGCCCTCTGTATGAGCCATTGTAGCATGTGTGAAGCCCTGGACATAAGGGGCATGATGACTTGACGTCATCCCCACCTTCCTCCGAGTTGACCCCGGCAGTCTCCCATGAGTCCCCACCATTACGTGCTGGCAACATGGAACAAGGGTTGCGCTCGTTGCGGGACTTAACCCAACATCTCACGACACGAGC…
MMSF_3129	MT840377	Exaiptasia diaphana	AIMS2	Acontia	Mycolicibacterium poriferae strain ATCC 35087 16S ribosomal RNA, partial sequence	100	Bacteria	Actinobacteria	Actinobacteria	Corynebacteriales	Mycobacteriaceae	Mycolicibacterium	poriferae	Light orange	Irregular	Raised	Irregular	Wrinkled	Brittle	Opaque	MA	CTCCCTCCACAAGGGTTAGGCCACCGGCTTCGGGTGTTACCGACTTTCATGACGTGACGGGCGGTGTGTACAAGGCCCGGGAACGTATTCACCGCAGCGTTGCTGATCTGCGATTACTAGCGACTCCGACTTCACGGGGTCGAGTTGCAGACCCCGATCCGAACTGAGACCGGCTTTGAAAGGATTCGCTCCACCTCACGGCATCGCAGCCCTTTGTACCGGCCATTGTAGCATGTGTGAAGCCCTGGACATAAGGGGCATGATGACTTGACGTCATCCCCACCTTCCTCCGAGTTGACCCCGGCAGTCTCTCACGAGTCCCCACCATAACGTGCTGGCAACATGAGACAAGGGTTGCGCTCGTTGCGGGACTTAACCCAACATCTCACGACACGAGCT…
MMSF_3130	MT840396	Exaiptasia diaphana	AIMS2	Acontia	Mycolicibacterium poriferae strain ATCC 35087 16S ribosomal RNA, partial sequence	100	Bacteria	Actinobacteria	Actinobacteria	Corynebacteriales	Mycobacteriaceae	Mycolicibacterium	poriferae	Light orange	Irregular	Raised	Irregular	Wrinkled	Brittle	Opaque	MA	GGGTTAGGCCACCGGCTTCGGGTGTTACCGACTTTCATGACGTGACGGGCGGTGTGTACAAGGCCCGGGAACGTATTCACCGCAGCGTTGCTGATCTGCGATTACTAGCGACTCCGACTTCACGGGGTCGAGTTGCAGACCCCGATCCGAACTGAGACCGGCTTTGAAAGGATTCGCTCCACCTCACGGCATCGCAGCCCTTTGTACCGGCCATTGTAGCATGTGTGAAGCCCTGGACATAAGGGGCATGATGACTTGACGTCATCCCCACCTTCCTCCGAGTTGACCCCGGCAGTCTCTCACGAGTCCCCACCATAACGTGCTGGCAACATGAGACAAGGGTTGCGCTCGTTGCGGGACTTAACCCAACATCTCACGACACGAGCTGACGACAGCCAT…
MMSF_3132	MT840436	Exaiptasia diaphana	AIMS2	Acontia	Mycolicibacterium pallens strain czh-8 16S ribosomal RNA, partial sequence	99.58	Bacteria	Actinobacteria	Actinobacteria	Corynebacteriales	Mycobacteriaceae	Mycolicibacterium	pallens	Light orange	Round	Raised	Entire	Shiny	Creamy	Opaque	MA	CAA-GGGTTAGGCCACCGGCTTCGGGTGTTACCGACTTTCATGACGTGACGGGCGGTGTGTACAAGGCCCGGGAACGTATTCACCGCAGCGTTGCTGATCTGCGATTACTAGCGACTCCGACTTCACGGGGTCGAGTTGCAGACCCCGATCCGAACTGAGACCGGCTTTGAAAGGATTCGCTCCACCTCACGGCATCGCAGCCCTTTGTACCGGCCATTGTAGCATGTGTGAAGCCCTGGACATAAGGGGCATGATGACTTGACGTCATCCCCACCTTCCTCCGAGTTGACCCCGGCAGTCTCTCACGAGTCCCCACCATAACGTGCTGGCAACATGAGACAAGGGTTGCGCTCGTTGCGGGACTTAACCCAACATCTCACGACACGAGCTGACGACAG…
MMSF_3133	MT840455	Exaiptasia diaphana	AIMS2	Acontia	Erythrobacter citreus strain RE35F/1 16S ribosomal RNA, partial sequence	99.02	Bacteria	Proteobacteria	Alphaproteobacteria	Sphingomonodales	Sphingomonadaceae	Erythrobacter	citreus	Light yellow	Round	Raised	Entire	Glistening	Viscy	Opaque	MA	TAGCGCACCGCCTTCCGGGTGAATCCAACTTACCCATGGTGTGACGGGCGGTGTGTACAAGGCCTGGGAACGTATTCACCGCGGCATGCTGATCCGCGATTACTAGCGATTCCGCCTTCATGCTCTCGAGTTGCAGAGAACAATCCGAACTGAGACATCTTTTGGAGATTAGCTAACCCTCGCGGGATCGCTGCTCACTGTAGATGCCATTGTAGCACGTGTGTAGCCCAGCCTGTAAGGGCCATGAGGACTTGACGTCATCCCCACCTTCCTCCGGCTTATCACCGGCAGTTTCCTTAAAGTGCCCAACTAAATGATGGCAACTAAGGACGAGGGTTGCGCTCGTTGCGGGACTTAACCCAACATCTCACGACACGAGCTGACGACAGCCATGCAGCA…
MMSF_3134	MT840474	Exaiptasia diaphana	AIMS2	Acontia	Erythrobacter citreus strain RE35F/1 16S ribosomal RNA, partial sequence	98.9	Bacteria	Proteobacteria	Alphaproteobacteria	Sphingomonodales	Sphingomonadaceae	Erythrobacter	citreus	Light yellow	Round	Raised	Entire	Glistening	Viscy	Opaque	MA	TAGCGCACCGCCTTCCGGGTGAATTCCAACTACCCATGGTGTGACGGGCGGTGTGTACAAGGCCTGGGAACGTATTCACCGCGGCATGCTGATCCGCGATTACTAGCGATTCCGCCTTCATGCTCTCGAGTTGCAGAGAACAATCCGAACTGAGACATCTTTTGGAGATTAGCTAACCCTCGCGGGATCGCTGCTCACTGTAGATGCCATTGTAGCACGTGTGTAGCCCAGCCTGTAAGGGCCATGAGGACTTGACGTCATCCCCACCTTCCTCCGGCTTATCACCGGCAGTTTCCTTAAAGTGCCCAACTAAATGATGGCAACTAAGGACGAGGGTTGCGCTCGTTGCGGGACTTAACCCAACATCTCACGACACGAGCTGACGACAGCCATGCAGCA…
MMSF_3135	MT840493	Exaiptasia diaphana	AIMS2	Acontia	Muricauda aquimarina strain SW-63 16S ribosomal RNA, partial sequence	100	Bacteria	Bacteroidetes	Flavobacteria	Flavobacteriales	Flavobacteriaceae	Muricauda	aquimarina	Orange	Round	Convex	Entire	Glistening	Creamy	Opaque	MA	CGGTGACGGACTTCAGGCACTCCCGGCTTCCATGGCTTGACGGGCGGTGTGTACAAGGCCCGGGAACGTATTCACCGGATCATGGCTGATATCCGATTACTAGCGATTCCAGCTTCACGGGGTCGAGTTGCAGACCCCGATCCGAACTGTGACCGGTTTTGTAGATCCGCGCCCCCTTGCGGGGTGGCTTCCCTCTGTACCGGCCATTGTAGCACGTGTGTAGCCCAGGACGTAAGGGCCGTGATGATTTGACGTCGTCCCCACCTTCCTCACGGTTTGCACCGGCAGTCCCGTTAGAGTCCCCATCTTGACATGCTGGCAACTAACGGTAGGGGTTGCGCTCGTTATAGGACTTAACCTGACACCTCACGGCACGAGCTGACGACAACCATGCAGCAC…
MMSF_3136	MT840509	Exaiptasia diaphana	AIMS2	Acontia	Thalassotalea fusca strain G-MB1 16S ribosomal RNA, partial sequence	97.58	Bacteria	Proteobacteria	Gammaproteobacteria	Alteromonadales	Colwelliaceae	Thalassotalea	fusca	Light brown	Irregular	Raised	Entire	Wrinkled	Brittle	Opaque	MA	ACTAGCCACTTCTTTTGCAACCCACTCCCATGGTGTGACGGGCGGTGTGTACAAGGCCCGGGAACGTATTCACCGTAGCATTCTGATCTACGATTACTAGCGATTCCGACTTCATGGAGTCGAGTTGCAGACTCCAATCCGGACTACGACGTACTTTGTGTGATTCGCTCCACCTCGCGGTCTCGCTGCACTCTGTATACGCCATTGTAGCACGTGTGTAGCCCATCCCGTAAGGGCCATGATGACTTGACGTCGTCCCCACCTTCCTCCGGTTTATCACCGGCAGTCTCCTTAAAGTTCCCGGCATTACCCGCTGGCAAGTAAGGATAAGGGTTGCGCTCGTTGCGGGACTTAACCCAACATTTCACAACACGAGCTGACGACAGCCATGCAGCACCT…
MMSF_3137	MT840379	Exaiptasia diaphana	AIMS2	Acontia	Salipiger bermudensis HTCC2601 16S ribosomal RNA, partial sequence	99.51	Bacteria	Proteobacteria	Alphaproteobacteria	Rhodobacterales	Rhodobacteraceae	Salipiger	bermudensis	White	Round	Raised	Entire	Glistening	Moist	Transluscent	MA	GTCCGCTGCCTCCTCCGAAGGTTGGCGCACGG-CCTTCCGGGTGAACCCAACTACCCATGGTGTGACGGGCGGTGTGTACAAGGCCCGGGAACGTATTCACCGCGTCATGCTGTTACGCGATTACTAGCGATTCCGACTTCATGCCGTCGAGTTGCAGACGACAATCCGAACTGAGACATCTTTTTGGGATTAACCCACTGTAGATGCCATTGTAGCACGTGTGTAGCCCAACCCGTAAGGGCCATGAGGACTTGACGTCATCCACACCTTCCTCCCGCTTATCACGGGCAGTTTCCCTAGAGTGCCCAGCCGAACTGCTGGCAACTAAGGATGTGGGTTGCGCTCGTTGCCGGACTTAACCGAACATCTCACGACACGAGCTGACGACAGCCATGCAG…
MMSF_3138	MT840398	Exaiptasia diaphana	AIMS2	Acontia	Donghicola eburneus strain SW-277 16S ribosomal RNA, partial sequence	100	Bacteria	Proteobacteria	Alphaproteobacteria	Rhodobacterales	Rhodobacteraceae	Donghicola	eburneus	White	Round	Raised	Irregular	Shiny	Solid	Opaque	MA	TGGCGCACCGCCTTCGGGTAAACCCAACTCCCATGGTGTGACGGGCGGTGTGTACAAGGCCCGGGAACGTATTCACCGCGTCATGCTGTTACGCGATTACTAGCGATTCCGACTTCATGGGGTCGAGTTGCAGACCCCAATCCGAACTGAGATAGCTTTTTGGGATTAACCCATTGTCACTACCATTGTAGCACGTGTGTAGCCCAACCCGTAAGGGCCATGAGGACTTGACGTCATCCACACCTTCCTCCCGCTTATCACGGGCAGTTTCCCTAGAGTGCCCAACTGAATGATGGCAACTAAGGATGTGGGTTGCGCTCGTTGCCGGACTTAACCGAACATCTCACGACACGAGCTGACGACAGCCATGCAGCACCTGTCACTGCGTCCCCGAAGGGA…
MMSF_3139	MT840417	Exaiptasia diaphana	AIMS2	Acontia	Salipiger bermudensis HTCC2601 16S ribosomal RNA, partial sequence	99.54	Bacteria	Proteobacteria	Alphaproteobacteria	Rhodobacterales	Rhodobacteraceae	Salipiger	bermudensis	White	Round	Raised	Entire	Glistening	Moist	Transluscent	MA	TGGCGCACGGCCTTTCGGGTGAACCCAACTACCCATGGTGTGACGGGCGGTGTGTACAAGGCCCGGGAACGTATTCACCGCGTCATGCTGTTACGCGATTACTAGCGATTCCGACTTCATGCCGTCGAGTTGCAGACGACAATCCGAACTGAGACATCTTTTTGGGATTAACCCACTGTAGATGCCATTGTAGCACGTGTGTAGCCCAACCCGTAAGGGCCATGAGGACTTGACGTCATCCACACCTTCCTCCCGCTTATCACGGGCAGTTTCCCTAGAGTGCCCAGCCGAACTGCTGGCAACTAAGGATGTGGGTTGCGCTCGTTGCCGGACTTAACCGAACATCTCACGACACGAGCTGACGACAGCCATGCAGCACCTGTCACTCAGTCCCCGAAG…
MMSF_3140	MT840438	Exaiptasia diaphana	AIMS2	Acontia	Alteromonas australica strain H 17 16S ribosomal RNA, partial sequence	99.04	Bacteria	Proteobacteria	Gammaproteobacteria	Alteromonadales	Alteromonadaceae	Alteromonas	australica	Transparent	Round	Flat	Entire	Shiny	Solid	Transparent	MA	ATCGTCCTCCCGAAGGTTAGACTAACTACTTCTTTTGCATCCCACTCCCATGGTGTGACGGGCGGTGTGTACAAGGCCCGGGAACGTATTCACCGCAGTATTCTGACCTGCGATTACTAGCGATTCCGACTTCATGGAGTCGAGTTGCAGACTCCAATCCGGACTACGACATTCTTTAAGGGGTCCGCTCCACATCACTGTCTCGCTTCCCTCTGTAAATGCCATTGTAGCACGTGTGTAGCCCTACACGTAAGGGCCATGATGACTTGACGTCGTCCCCACCTTCCTCCGGTTTGTCACCGGCAGTCTCCTTAGAGTGCCCAACTTAAGGCTGGCAACTAAGGACAAGGGTTGCGCTCGTTGCGGGACTTAACCCAACATCTCACGACACGAGCTGAC…
MMSF_3141	MT840457	Exaiptasia diaphana	AIMS2	Acontia	Alteromonas macleodii strain 107 16S ribosomal RNA, partial sequence	99.69	Bacteria	Proteobacteria	Gammaproteobacteria	Alteromonadales	Alteromonadaceae	Alteromonas	macleodii	Transparent	Round	Flat	Entire	Shiny	Solid	Transparent	MA	ATCGTCCTCCCGAAGGTTAGACTAACTACTTCTTTTGCATCCCACTCCCATGGTGTGACGGGCGGTGTGTACAAGGCCCGGGAACGTATTCACCGCAGTATTCTGACCTGCGATTACTAGCGATTCCGACTTCATGGAGTCGAGTTGCAGACTCCAATCCGGACTACGACATTCTTTAAGGGGTCCGCTCCACATCACTGTCTCGCTTCCCTCTGTAAATGCCATTGTAGCACGTGTGTAGCCCTACACGTAAGGGCCATGATGACTTGACGTCGTCCCCACCTTCCTCCGGTTTGTCACCGGCAGTCTCCTTAGAGTGCCCAACTTAAGGCTGGCAACTAAGGACAAGGGTTGCGCTCGTTGCGGGACTTAACCCAACATCTCACGACACGAGCTGAC…
MMSF_3142	MT840476	Exaiptasia diaphana	AIMS2	Acontia	Alteromonas oceani strain S35 16S ribosomal RNA, partial sequence	99.66	Bacteria	Proteobacteria	Gammaproteobacteria	Alteromonadales	Alteromonadaceae	Alteromonas	oceani	Transparent	Round	Flat	Entire	Shiny	Solid	Transparent	MA	TAGACTAACTTACTTCTTTTGCATACCCACTACCCATGGTGTGACGGGCGGTGTGTACAAGGCCCGGGAACGTATTCACCGCAGTATGCTGACCTGCGATTACTAGCGATTCCGACTTCATGGAGTCGAGTTGCAGACTCCAATCCGGACTACGACAAGCTTTAAGGGGTCCGCTCCACATCACTGTCTCGCTTCCCTCTGTACTTGCCATTGTAGCACGTGTGTAGCCCTACACGTAAGGGCCATGATGACTTGACGTCGTCCCCACCTTCCTCCGGTTTGTCACCGGCAGTCTCCTTAGAGTGCCCAACTAAATGCTGGCAACTAAGGACAAGGGTTGCGCTCGTTGCGGGACTTAACCCAACATCTCACGACACGAGCTGACGACAGCCATGCAGC…
MMSF_3143	MT840494	Exaiptasia diaphana	AIMS2	Acontia	Marinobacter algicola DG893 16S ribosomal RNA, partial sequence	99.57	Bacteria	Proteobacteria	Gammaproteobacteria	Alteromonadales	Alteromonadaceae	Marinobacter	algicola	White + transparent borders	Irregular	Flat	Irregular	Smooth	Moist	Transluscent	MA	ATCGTCCTCCCGAAGGTTAGACTAACCACTTCTGGTGCAATCCACTCCCATGGTGTGACGGGCGGTGTGTACAAGGCCCGGGAACGTATTCACCGCGACATTCTGATTCGCGATTACTAGCGATTCCGACTTCACGGAGTCGAGTTGCAGACTCCGATCCGGACTACGATGCGTTTTGTGAGATTAGCTCCCCCTCGCGGGTTTGCAGCCCTCTGTACGCACCATTGTAGCACGTGTGTAGCCCTGGCCGTAAGGGCCATGATGACCTGACGTCATCCCCACCTTCCTCCGGTTTGTCACCGGCAGTCTCCCTAGAGTTCTCAGCCGAACTGCTAGCAACTAGGGATAGGGGTTGCGCTCGTTACGGGACTTAACCCAACATCTCACGACACGAGCTGA…
MMSF_3144	MT840510	Exaiptasia diaphana	AIMS2	Acontia	Alteromonas oceani strain S35 16S ribosomal RNA, partial sequence	99.5	Bacteria	Proteobacteria	Gammaproteobacteria	Alteromonadales	Alteromonadaceae	Alteromonas	oceani	Ocre spots + transparent	Irregular	Raised	Entire	Shiny	Viscy	Transluscent	MA	TTCTTTTGCATTCCCACTTCCCATGGTGTGACGGGCGGTGTGTACAAGGCCCGGGAACGTATTCACCGCAGTATGCTGACCTGCGATTACTAGCGATTCCGACTTCATGGAGTCGAGTTGCAGACTCCAATCCGGACTACGACAAGCTTTAAGGGGTCCGCTCCACATCACTGTCTCGCTTCCCTCTGTACTTGCCATTGTAGCACGTGTGTAGCCCTACACGTAAGGGCCATGATGACTTGACGTCGTCCCCACCTTCCTCCGGTTTGTCACCGGCAGTCTCCTTAGAGTGCCCAACTAAATGCTGGCAACTAAGGACAAGGGTTGCGCTCGTTGCGGGACTTAACCCAACATCTCACGACACGAGCTGACGACAGCCATGCAGCACCTGTGTCAGAG…
MMSF_3145	MT840381	Exaiptasia diaphana	AIMS2	Acontia	Alteromonas marina strain SW-47 16S ribosomal RNA, partial sequence	99	Bacteria	Proteobacteria	Gammaproteobacteria	Alteromonadales	Alteromonadaceae	Alteromonas	macleodii	Grey	Round	Convex	Entire	Shiny	Viscy	Transluscent	MA	TCGTCCTCCCGAAGGTTAGACTAACTACTTCTTTTGCATCCCACTCCCATGGTGTGACGGGCGGTGTGTACAAGGCCCGGGAACGTATTCACCGCAGTATTCTGACCTGCGATTACTAGCGATTCCGACTTCATGGAGTCGAGTTGCAGACTCCAATCCGGACTACGACATTCTTTAAGGGGTCCGCTCCACATCACTGTCTCGCTTCCCTCTGTAAATGCCATTGTAGCACGTGTGTAGCCCTACACGTAAGGGCCATGATGACTTGACGTCGTCCCCACCTTCCTCCGGTTTGTCACCGGCAGTCTCCTTAGAGTGCCCAACTTAAGGCTGGCAACTAAGGACAAGGGTTGCGCTCGTTGCGGGACTTAACCCAACATCTCACGACACGAGCTGACG…
MMSF_3146	MT840400	Exaiptasia diaphana	AIMS2	Acontia	Alteromonas oceani strain S35 16S ribosomal RNA, partial sequence	99.88	Bacteria	Proteobacteria	Gammaproteobacteria	Alteromonadales	Alteromonadaceae	Alteromonas	oceani	Ocre spots + transparent	Irregular	Raised	Entire	Shiny	Viscy	Transluscent	MA	ACTACCCATGGTGTGACGGGCGGTGTGTACAAGGCCCGGGAACGTATTCACCGCAGTATGCTGACCTGCGATTACTAGCGATTCCGACTTCATGGAGTCGAGTTGCAGACTCCAATCCGGACTACGACAAGCTTTAAGGGGTCCGCTCCACATCACTGTCTCGCTTCCCTCTGTACTTGCCATTGTAGCACGTGTGTAGCCCTACACGTAAGGGCCATGATGACTTGACGTCGTCCCCACCTTCCTCCGGTTTGTCACCGGCAGTCTCCTTAGAGTGCCCAACTAAATGCTGGCAACTAAGGACAAGGGTTGCGCTCGTTGCGGGACTTAACCCAACATCTCACGACACGAGCTGACGACAGCCATGCAGCACCTGTGTCAGAGTTCCCGAAGGCACCA…
MMSF_3147	MT840419	Exaiptasia diaphana	AIMS2	Acontia	Alteromonas oceani strain S35 16S ribosomal RNA, partial sequence	99.58	Bacteria	Proteobacteria	Gammaproteobacteria	Alteromonadales	Alteromonadaceae	Alteromonas	oceani	Ocre + white borders	Round	Raised	Entire	Smooth	Solid	Opaque	MA	ATGGTGTGACGGGCGGTGTGTACAAGGCCCGGGAACGTATTCACCGCAGTATGCTGACCTGCGATTACTAGCGATTCCGACTTCATGGAGTCGAGTTGCAGACTCCAATCCGGACTACGACATACTTTAAGGGGTCCGCTCCACATCACTGTCTCGCTTCCCTCTGTATATGCCATTGTAGCACGTGTGTAGCCCTACACGTAAGGGCCATGATGACTTGACGTCGTCCCCACCTTCCTCCGGTTTGTCACCGGCAGTCTCCTTAGAGTGCCCAACTAAATGCTGGCAACTAAGGACAAGGGTTGCGCTCGTTGCGGGACTTAACCCAACATCTCACGACACGAGCTGACGACAGCCATGCAGCACCTGTGTCAGAGTTCCCGAAGGCACCAATCCATC…
MMSF_3149	MT840459	Exaiptasia diaphana	AIMS2	Acontia	Muricauda aquimarina strain SW-63 16S ribosomal RNA, partial sequence	99.86	Bacteria	Bacteroidetes	Flavobacteria	Flavobacteriales	Flavobacteriaceae	Muricauda	aquimarina	Ocre	Round	Raised	Entire	Shiny	Moist	Opaque	MA	CCTAGGCCGCTCCTCGCGGTGACGGACTTCAGGCACTCCCGGCTTCCATGGCTTGACGGGCGGTGTGTACAAGGCCCGGGAACGTATTCACCGGATCATGGCTGATATCCGATTACTAGCGATTCCAGCTTCACGGGGTCGAGTTGCAGACCCCGATCCGAACTGTGACCGGTTTTGTAGATCCGCGCCCCCTTGCGGGGTGGCTTCCCTCTGTACCGGCCATTGTAGCACGTGTGTAGCCCAGGACGTAAGGGCCGTGATGATTTGACGTCGTCCCCACCTTCCTCACGGTTTGCACCGGCAGTCCCGTTAGAGTCCCCATCTTGACATGCTGGCAACTAACGGTAGGGGTTGCGCTCGTTATAGGACTTAACCTGACACCTCACGGCACGAGCTGAC…
MMSF_3150	MT840478	Exaiptasia diaphana	AIMS2	Acontia	Marinobacter adhaerens HP15 16S ribosomal RNA, partial sequence	99.88	Bacteria	Proteobacteria	Gammaproteobacteria	Alteromonadales	Alteromonadaceae	Marinobacter	sp.	Grey + transparent borders	Round	Flat	Entire	Smooth	Moist	Transluscent	MA	ATGGTGTGACGGGCGGTGTGTACAAGGCCCGGGAACGTATTCACCGTGACATATCTGATTCACGATTACTAGCGATTCCGACTTCACGCAGTCGAGTTGCAGACTGCGATCCGGACTACGATGCGTTTTGTGAGATTGGCTCCCCCTCGCGGGTTTGCAGCCCTCTGTGCGCACCATTGTAGCACGTGTGTAGCCCTGGCCGTAAGGGCCATGATGACCTGACGTCATCCCCACCTTCCTCCGGTTTGTCACCGGCAGTCTCCCTAGAGTTCTCAGCCGAACTGCTAGCAACTAGGGATAGGGGTTGCGCTCGTTACGGGACTTAACCCAACATCTCACGACACGAGCTGACGACGGCCATGCAGCACCTGTGTCAGAGTTCCCGAAGGCACCAATCCA…
MMSF_3151	MT840496	Exaiptasia diaphana	AIMS2	Acontia	Bacillus safensis strain NBRC 100820 16S ribosomal RNA, partial sequence	99.41	Bacteria	Firmicutes	Bacilli	Bacillales	Bacillaceae	Bacillus	safensis	White	Round	Raised	Entire	Shiny	Creamy	Opaque	R2A	TACCTCCACCGACTTCCGGGTGTTGCAAACTACTCGTGGTGTGACGGGCGGTGTGTACAAGGCCCGGGAACGTATTCACCGCGGCATGCTGATCCGCGATTACTAGCGATTCCAGCTTCACGCAGTCGAGTTGCAGACTGCGATCCGAACTGAGAACAGATTTATGGGATTGGCTAAACCTTGCGGTCTTGCAGCCCTTTGTTCTGTCCATTGTAGCACGTGTGTAGCCCAGGTCATAAGGGGCATGATGATTTGACGTCATCCCCACCTTCCTCCGGTTTGTCACCGGCAGTCACCTTAGAGTGCCCAACTGAATGCTGGCAACTAAGATCAAGGGTTGCGCTCGTTGCGGGACTTAACCCAACATCTCACGACACGAGCTGACGACAACCATGCACC…
MMSF_3152	MT840512	Exaiptasia diaphana	AIMS2	Acontia	Thalassotalea fusca strain G-MB1 16S ribosomal RNA, partial sequence	99.75	Bacteria	Proteobacteria	Gammaproteobacteria	Alteromonadales	Colwelliaceae	Thalassotalea	fusca	Ocre	Irregular	Raised	Entire	Wrinkled	Brittle	Opaque	R2A	ACTAGCCACTTCTTTTGCAACCCACTCCCATGGTGTGACGGGCGGTGTGTACAAGGCCCGGGAACGTATTCACCGTAGCATTCTGATCTACGATTACTAGCGATTCCGACTTCATGGAGTCGAGTTGCAGACTCCAATCCGGACTACGACGTACTTTGTGTGATTCGCTCCACCTCGCGGTCTCGCTGCACTCTGTATACGCCATTGTAGCACGTGTGTAGCCCATCCCGTAAGGGCCATGATGACTTGACGTCGTCCCCACCTTCCTCCGGTTTATCACCGGCAGTCTCCTTAAAGTTCCCGGCATTACCCGCTGGCAAGTAAGGATAAGGGTTGCGCTCGTTGCGGGACTTAACCCAACATTTCACAACACGAGCTGACGACAGCCATGCAGCACCT…
MMSF_3153	MT840383	Exaiptasia diaphana	AIMS2	Acontia	Thalassotalea fusca strain G-MB1 16S ribosomal RNA, partial sequence	97.65	Bacteria	Proteobacteria	Gammaproteobacteria	Alteromonadales	Colwelliaceae	Thalassotalea	fusca	Grey + ocre spots	Round	Raised	Entire	Smooth	Solid	Opaque	R2A	CTCCCGAAGGTTAAACTAGCCACTTCTTTTGCAACCCACTCCCATGGTGTGACGGGCGGTGTGTACAAGGCCCGGGAACGTATTCACCGTAGCATTCTGATCTACGATTACTAGCGATTCCGACTTCATGGAGTCGAGTTGCAGACTCCAATCCGGACTACGACGTACTTTGTGTGATTCGCTCCACCTCGCGGTCTCGCTGCACTCTGTATACGCCATTGTAGCACGTGTGTAGCCCATCCCGTAAGGGCCATGATGACTTGACGTCGTCCCCACCTTCCTCCGGTTTATCACCGGCAGTCTCCTTAAAGTTCCCGGCATTACCCGCTGGCAAGTAAGGATAAGGGTTGCGCTCGTTGCGGGACTTAACCCAACATTTCACAACACGAGCTGACGACA…
MMSF_3155	MT840421	Exaiptasia diaphana	AIMS2	Acontia	Alteromonas marina strain SW-47 16S ribosomal RNA, partial sequence	99.39	Bacteria	Proteobacteria	Gammaproteobacteria	Alteromonadales	Alteromonadaceae	Alteromonas	macleodii	Grey + transparent borders	Round	Flat	Irregular	Shiny	Moist	Transluscent	R2A	TTCTTTTGCATTCCCACTTCCCATGGTGTGACGGGCGGTGTGTACAAGGCCCGGGAACGTATTCACCGCAGTATTCTGACCTGCGATTACTAGCGATTCCGACTTCATGGAGTCGAGTTGCAGACTCCAATCCGGACTACGACATTCTTTAAGGGGTCCGCTCCACATCACTGTCTCGCTTCCCTCTGTAAATGCCATTGTAGCACGTGTGTAGCCCTACACGTAAGGGCCATGATGACTTGACGTCGTCCCCACCTTCCTCCGGTTTGTCACCGGCAGTCTCCTTAGAGTGCCCAACTTAAGGCTGGCAACTAAGGACAAGGGTTGCGCTCGTTGCGGGACTTAACCCAACATCTCACGACACGAGCTGACGACAGCCATGCAGCACCTGTGTCTGAG…
MMSF_3156	MT840441	Exaiptasia diaphana	AIMS2	Acontia	Alteromonas aestuariivivens strain JDTF-113 16S ribosomal RNA, partial sequence	100	Bacteria	Proteobacteria	Gammaproteobacteria	Alteromonadales	Alteromonadaceae	Alteromonas	aestuariivivens	Grey	Round	Raised	Entire	Glistening	Moist	Transparent	R2A	TACTTCTTTTGCATCCCACTCCCATGGTGTGACGGGCGGTGTGTACAAGGCCCGGGAACGTATTCACCGCAGTATGCTGACCTGCGATTACTAGCGATTCCGACTTCATGGAGTCGAGTTGCAGACTCCAATCCGGACTACGACAAGCTTTAAGGGGTCCGCTCCACATCACTGTCTCGCTTCCCTCTGTACTTGCCATTGTAGCACGTGTGTAGCCCTACACGTAAGGGCCATGATGACTTGACGTCGTCCCCACCTTCCTCCGGTTTGTCACCGGCAGTCTCCTTAGAGTGCCCAACTAAATGCTGGCAACTAAGGACAAGGGTTGCGCTCGTTGCGGGACTTAACCCAACATCTCACGACACGAGCTGACGACAGCCATGCAGCACCTGTGTCAGA…
MMSF_3157	MT840460	Exaiptasia diaphana	AIMS2	Acontia	Alteromonas macleodii strain 107 16S ribosomal RNA, partial sequence	99.83	Bacteria	Proteobacteria	Gammaproteobacteria	Alteromonadales	Alteromonadaceae	Alteromonas	macleodii	White center + grey	Round	Umbonate	Irregular	Shiny	Moist	Transluscent	R2A	ACTACTTCTTTTGCATCCCACTCCCATGGTGTGACGGGCGGTGTGTACAAGGCCCGGGAACGTATTCACCGCAGTATTCTGACCTGCGATTACTAGCGATTCCGACTTCATGGAGTCGAGTTGCAGACTCCAATCCGGACTACGACATTCTTTAAGGGGTCCGCTCCACATCACTGTCTCGCTTCCCTCTGTAAATGCCATTGTAGCACGTGTGTAGCCCTACACGTAAGGGCCATGATGACTTGACGTCGTCCCCACCTTCCTCCGGTTTGTCACCGGCAGTCTCCTTAGAGTGCCCAACTTAAGGCTGGCAACTAAGGACAAGGGTTGCGCTCGTTGCGGGACTTAACCCAACATCTCACGACACGAGCTGACGACAGCCATGCAGCACCTGTGTCT…
MMSF_3158	MT840479	Exaiptasia diaphana	AIMS2	Acontia	Alteromonas oceani strain S35 16S ribosomal RNA, partial sequence	100	Bacteria	Proteobacteria	Gammaproteobacteria	Alteromonadales	Alteromonadaceae	Alteromonas	oceani	Grey	Round	Raised	Entire	Glistening	Moist	Transparent	R2A	TACTTCTTTTGCATCCCACTCCCATGGTGTGACGGGCGGTGTGTACAAGGCCCGGGAACGTATTCACCGCAGTATGCTGACCTGCGATTACTAGCGATTCCGACTTCATGGAGTCGAGTTGCAGACTCCAATCCGGACTACGACAAGCTTTAAGGGGTCCGCTCCACATCACTGTCTCGCTTCCCTCTGTACTTGCCATTGTAGCACGTGTGTAGCCCTACACGTAAGGGCCATGATGACTTGACGTCGTCCCCACCTTCCTCCGGTTTGTCACCGGCAGTCTCCTTAGAGTGCCCAACTAAATGCTGGCAACTAAGGACAAGGGTTGCGCTCGTTGCGGGACTTAACCCAACATCTCACGACACGAGCTGACGACAGCCATGCAGCACCTGTGTCAGA…
MMSF_3159	MT840497	Exaiptasia diaphana	AIMS2	Acontia	Alteromonas oceani strain S35 16S ribosomal RNA, partial sequence	99.58	Bacteria	Proteobacteria	Gammaproteobacteria	Alteromonadales	Alteromonadaceae	Alteromonas	oceani	Ocre	Round	Convex	Entire	Shiny	Viscy	Transluscent	R2A	TACTTCTTTTGCATCCCACTCCCATGGTGTGACGGGCGGTGTGTACAAGGCCCGGGAACGTATTCACCGCAGTATGCTGACCTGCGATTACTAGCGATTCCGACTTCATGGAGTCGAGTTGCAGACTCCAATCCGGACTACGACAAGCTTTAAGGGGTCCGCTCCACATCACTGTCTCGCTTCCCTCTGTACTTGCCATTGTAGCACGTGTGTAGCCCTACACGTAAGGGCCATGATGACTTGACGTCGTCCCCACCTTCCTCCGGTTTGTCACCGGCAGTCTCCTTAGAGTGCCCAACTAAATGCTGGCAACTAAGGACAAGGGTTGCGCTCGTTGCGGGACTTAACCCAACATCTCACGACACGAGCTGACGACAGCCATGCAGCACCTGTGTCAGA…
MMSF_3160	MT840513	Exaiptasia diaphana	AIMS2	Acontia	Alteromonas oceani strain S35 16S ribosomal RNA, partial sequence	99.63	Bacteria	Proteobacteria	Gammaproteobacteria	Alteromonadales	Alteromonadaceae	Alteromonas	oceani	Ocre	Round	Convex	Entire	Shiny	Viscy	Transluscent	R2A	TTCTTTTGCATTCCCACTTCCCATGGTGTGACGGGCGGTGTGTACAAGGCCCGGGAACGTATTCACCGCAGTATGCTGACCTGCGATTACTAGCGATTCCGACTTCATGGAGTCGAGTTGCAGACTCCAATCCGGACTACGACAAGCTTTAAGGGGTCCGCTCCACATCACTGTCTCGCTTCCCTCTGTACTTGCCATTGTAGCACGTGTGTAGCCCTACACGTAAGGGCCATGATGACTTGACGTCGTCCCCACCTTCCTCCGGTTTGTCACCGGCAGTCTCCTTAGAGTGCCCAACTAAATGCTGGCAACTAAGGACAAGGGTTGCGCTCGTTGCGGGACTTAACCCAACATCTCACGACACGAGCTGACGACAGCCATGCAGCACCTGTGTCAGAG…
MMSF_3161	MT840384	Exaiptasia diaphana	AIMS2	Acontia	Alteromonas oceani strain S35 16S ribosomal RNA, partial sequence	100	Bacteria	Proteobacteria	Gammaproteobacteria	Alteromonadales	Alteromonadaceae	Alteromonas	oceani	Ocre	Round	Convex	Entire	Shiny	Viscy	Transluscent	R2A	ACTACTTCTTTTGCATCCCACTCCCATGGTGTGACGGGCGGTGTGTACAAGGCCCGGGAACGTATTCACCGCAGTATGCTGACCTGCGATTACTAGCGATTCCGACTTCATGGAGTCGAGTTGCAGACTCCAATCCGGACTACGACAAGCTTTAAGGGGTCCGCTCCACATCACTGTCTCGCTTCCCTCTGTACTTGCCATTGTAGCACGTGTGTAGCCCTACACGTAAGGGCCATGATGACTTGACGTCGTCCCCACCTTCCTCCGGTTTGTCACCGGCAGTCTCCTTAGAGTGCCCAACTAAATGCTGGCAACTAAGGACAAGGGTTGCGCTCGTTGCGGGACTTAACCCAACATCTCACGACACGAGCTGACGACAGCCATGCAGCACCTGTGTCA
MMSF_3162	MT840403	Exaiptasia diaphana	AIMS2	Acontia	Winogradskyella poriferorum strain UST030701-295 16S ribosomal RNA, partial sequence	100	Bacteria	Bacteroidetes	Flavobacteria	Flavobacteriales	Flavobacteriaceae	Winogradskyella	poriferorum	Light yellow	Round	Raised	Entire	Shiny	Creamy	Transluscent	R2A	CGCTCCTTGCGGTGACGGACTTCAGGCACTCCCAGCTTCCATGGCTTGACGGGCGGTGTGTACAAGGCCCGGGAACGTATTCACCGCATCATGGCTGATATGCGATTACTAGCGATTCCAGCTTCACGGAGTCGAGTTGCAGACTCCGATCCGAACTGTGATAGGGTTTATAGATTCGCTCCTTCTCGCGAAGTGGCTGCTCTCTGTCCCTACCATTGTAGCACGTGTGTAGCCCAGGACGTAAGGGCCGTGATGATTTGACGTCATCCCCACCTTCCTCACGGTTTGCACCGGCAGTCTTGCTAGAGTTCCCGACATTACTCGCTGGCAACTAACAACAGGGGTTGCGCTCGTTATAGGACTTAACCTGACACCTCACGGCACGAGCTGACGACAACC…
MMSF_3163	MT840423	Exaiptasia diaphana	AIMS2	Acontia	Alteromonas oceani strain S35 16S ribosomal RNA, partial sequence	94.52	Bacteria	Proteobacteria	Gammaproteobacteria	Alteromonadales	Alteromonadaceae	Alteromonas	sp.	Grey + transparent borders	Round	Raised	Entire	Shiny	Solid	Transluscent	R2A	TAGACTAACTACTTCTTTTGCAACCCACTCCCATGGTGTGACGGGCGGTGTGTACAAGGCCCGGGAACGTATTCACCGCAGTATTCTGACCTGCGATTACTAGCGATTCCGACTTCATGGAGTCGAGTTGCAGACTCCAATCCGGACTACGATAAACTTTAAGGGATCCGCTCCGCCTCGC-GACTTCGCTTCCCTCTGTATCTACCATTGTAGCACGTGTGTAGCCCAGGACGTAAGGGCCATGATGACTTGACGTCGTCCCCACCTTCCTCCGGTTTGTCACCGGCAGTCTCCTTAGAGTGCCCAACTAAATGCTGGCAACTAAGGACAAGGGTTGCGCTCGTTGCGGGACTTAACCCAACATCTCACGACACGAGCTGACGACAGCCATGCAGCAC…
MMSF_3164	MT840443	Exaiptasia diaphana	AIMS2	Acontia	Alteromonas oceani strain S35 16S ribosomal RNA, partial sequence	99.49	Bacteria	Proteobacteria	Gammaproteobacteria	Alteromonadales	Alteromonadaceae	Alteromonas	oceani	Light ocre	Round	Flat	Entire	Shiny	Viscy	Transluscent	R2A	GTCCTCCCGAAGAGTTAGACTATACTACTTCTTTTGCATCCCACTCCCATGGTGTGACGGGCGGTGTGTACAAGGCCCGGGAACGTATTCACCGCAGTATGCTGACCTGCGATTACTAGCGATTCCGACTTCATGGAGTCGAGTTGCAGACTCCAATCCGGACTACGACAAGCTTTAAGGGGTCCGCTCCACATCACTGTCTCGCTTCCCTCTGTACTTGCCATTGTAGCACGTGTGTAGCCCTACACGTAAGGGCCATGATGACTTGACGTCGTCCCCACCTTCCTCCGGTTTGTCACCGGCAGTCTCCTTAGAGTGCCCAACTAAATGCTGGCAACTAAGGACAAGGGTTGCGCTCGTTGCGGGACTTAACCCAACATCTCACGACACGAGCTGACG…
