# Supplementary material for: Microbiome characterization of defensive tissues in the model anemone Exaiptasia diaphana
Source: BMC Microbiol. 2021 May 21;21:152. doi: 10.1186/s12866-021-02211-4 (PMC8140459; doi:10.1186/s12866-021-02211-4)
Supplement: Supplementary file 4 — Additional file 4. Abundance of ASVs shared across all four genotypes AIMS1–4 (A, F) or unique to a given genotype (B-E). Only ASVs with a mean abundance > 0.1% are shown in F. [file 12866_2021_2211_MOESM4_ESM.xlsx]

## Sheet: A. Common ASVs
	ABUNDANCE
	AIMS1	AIMS2	AIMS3	AIMS4		Phylum	Class	Order	Family	Genus	Species	conSub@phy_tree$tip.label
	0.306755	0.0546201	0.0892993	0.247514		D_1__Proteobacteria	D_2__Gammaproteobacteria	D_3__Legionellales	D_4__Legionellaceae	D_5__Legionella	D_6__uncultured Legionellales bacterium	95d60b331c7a7d87840d14dcbe61377c
	0.297733	0.113007	0.153899	0.228143		D_1__Proteobacteria	D_2__Gammaproteobacteria	D_3__uncultured	D_4__uncultured organism	D_5__uncultured organism	D_6__uncultured organism	a59fab75ea4d14b7a714afdc1200eeb7
	0.0563889	0.0414359	0.0303998	0.0172184		D_1__Proteobacteria	D_2__Gammaproteobacteria	D_3__Tenderiales	D_4__Tenderiaceae	D_5__Candidatus Tenderia	D_6__uncultured bacterium	76e69cc93407dd5c8a9f975bd0ee59c0
	1.13003	0.154443	0.0550996	0.29056		D_1__Proteobacteria	D_2__Gammaproteobacteria	D_3__Alteromonadales	D_4__Colwelliaceae	D_5__Thalassotalea		e5d9947be723f7bb7a3535de01240b67
	1.17514	0.182695	0.0816993	0.316388		D_1__Proteobacteria	D_2__Gammaproteobacteria	D_3__Alteromonadales	D_4__Colwelliaceae	D_5__Thalassotalea		5912dd566dffcc86d12c718dd15c9901
	0.602233	2.31288	3.50737	4.5435		D_1__Proteobacteria	D_2__Gammaproteobacteria	D_3__Alteromonadales	D_4__Alteromonadaceae	D_5__Alteromonas		a799b6347eed328bc2413d8df13381a5
	0.275178	0.870155	0.839793	1.48508		D_1__Proteobacteria	D_2__Gammaproteobacteria	D_3__Alteromonadales	D_4__Alteromonadaceae	D_5__Alteromonas		ab16548aa6887db45c3b0c3c970c88ba
	0.484944	1.40694	2.00448	4.13887		D_1__Proteobacteria	D_2__Gammaproteobacteria	D_3__Alteromonadales	D_4__Alteromonadaceae			e3c9fb8d8e882e9f6d98ff1d7c32f03f
	4.31262	4.61069	6.99194	6.99496		D_1__Proteobacteria	D_2__Gammaproteobacteria	D_3__Alteromonadales	D_4__Alteromonadaceae			324499b03d46622141270fc634500ef1
	0.748844	0.63284	0.0607995	0.535922		D_1__Proteobacteria	D_2__Gammaproteobacteria	D_3__Alteromonadales	D_4__Alteromonadaceae	D_5__uncultured	D_6__Alteromonadaceae EF3B-B802	61736cc294067b0afda05cbba078155d
	0.227811	0.0527367	0.281198	0.204468		D_1__Proteobacteria	D_2__Gammaproteobacteria	D_3__Alteromonadales	D_4__Pseudoalteromonadaceae			2a3203ae4d4d8ad19d141b3bd0061b3c
	2.91869	6.40374	1.07349	1.73906		D_1__Proteobacteria	D_2__Gammaproteobacteria	D_3__Vibrionales	D_4__Vibrionaceae	D_5__Vibrio		26a930ff8d7ae487ae9b3beaf07b53ca
	3.83895	12.5946	1.67009	2.78938		D_1__Proteobacteria	D_2__Gammaproteobacteria	D_3__Vibrionales	D_4__Vibrionaceae	D_5__Vibrio		ae8a6381f4e78d50e3fad0e2faad8ea0
	4.46149	9.40784	1.51809	2.96371		D_1__Proteobacteria	D_2__Gammaproteobacteria	D_3__Vibrionales	D_4__Vibrionaceae	D_5__Vibrio		613a6844484c3b2f90d38399d2698624
	1.42551	2.83271	0.205198	1.05893		D_1__Proteobacteria	D_2__Gammaproteobacteria	D_3__Vibrionales	D_4__Vibrionaceae	D_5__Vibrio		8402687536a2b16b84ed72fbc63b9988
	0.128567	0.288168	0.131099	0.167879		D_1__Proteobacteria	D_2__Gammaproteobacteria	D_3__Vibrionales	D_4__Vibrionaceae	D_5__Photobacterium	D_6__Photobacterium rosenbergii	088bade085f88e1012ff4458a2b3d42d
	0.0902222	0.199646	0.357197	0.445525		D_1__Proteobacteria	D_2__Gammaproteobacteria	D_3__Pseudomonadales	D_4__Moraxellaceae	D_5__Acinetobacter		04fd4bd5e271052cbc3452564c7fbc76
	0.857111	0.367273	0.560496	0.686583		D_1__Proteobacteria	D_2__Gammaproteobacteria	D_3__Alteromonadales	D_4__Marinobacteraceae	D_5__Marinobacter		d506c43c84f7ec0c561c0a425e99fa83
	0.0654111	0.188345	0.0645995	0.523008		D_1__Proteobacteria	D_2__Gammaproteobacteria	D_3__Pseudomonadales	D_4__Pseudomonadaceae	D_5__Pseudomonas		48707f7b2cd5f3f72f80a08d6a98d7f7
	0.672155	0.566919	0.359097	0.908269		D_1__Proteobacteria	D_2__Gammaproteobacteria	D_3__Pseudomonadales	D_4__Pseudomonadaceae	D_5__Pseudomonas		f6b4bcf2631b590cd73cea6a64d07254
	0.737566	1.40882	1.20649	1.59916		D_1__Proteobacteria	D_2__Gammaproteobacteria	D_3__Oceanospirillales	D_4__Alcanivoracaceae	D_5__Alcanivorax	D_6__uncultured Alcanivorax sp.	0ee3fd5b0ed7a3f38211189817afcdc0
	0.0270667	0.335254	0.279298	0.695192		D_1__Proteobacteria	D_2__Gammaproteobacteria	D_3__Oceanospirillales	D_4__Pseudohongiellaceae	D_5__Pseudohongiella	D_6__uncultured gamma proteobacterium	4bf06649b8f42585ea0644df08bd5ef9
	0.144355	0.0508532	0.0797994	0.142052		D_1__Proteobacteria	D_2__Gammaproteobacteria	D_3__Gammaproteobacteria Incertae Sedis	D_4__Unknown Family	D_5__uncultured	D_6__uncultured bacterium	af77ed1e236824609916a1eeb59dccdd
	0.0112778	0.0904057	0.148199	0.510094		D_1__Proteobacteria	D_2__Gammaproteobacteria	D_3__Salinisphaerales	D_4__Salinisphaeraceae	D_5__Salinisphaera	D_6__uncultured bacterium	42175a193304f0218973320abdac8e45
	0.178189	0.847553	0.919593	1.14717		D_1__Proteobacteria	D_2__Gammaproteobacteria	D_3__Betaproteobacteriales	D_4__Burkholderiaceae	D_5__Ralstonia		79fea7073a32159fbf592c02ee449582
	0.0406	0.348439	0.0778994	0.0903965		D_1__Proteobacteria	D_2__Gammaproteobacteria	D_3__Betaproteobacteriales	D_4__Burkholderiaceae	D_5__Schlegelella	D_6__uncultured bacterium	d9804fb0b98b54bd805f2282471fec4d
	0.0406	0.0131842	0.0208998	0.036589		D_1__Proteobacteria	D_2__Gammaproteobacteria	D_3__Betaproteobacteriales	D_4__Hydrogenophilaceae	D_5__Hydrogenophilus	D_6__uncultured bacterium	f711f3ddb64dcd8fd26eb97ac4f91715
	0.1218	0.00941726	0.0132999	0.0150661		D_1__Proteobacteria	D_2__Gammaproteobacteria	D_3__Betaproteobacteriales	D_4__Rhodocyclaceae	D_5__uncultured	D_6__uncultured Azoarcus sp.	6ad3d4b7c9ecbbae14157332012c3e94
	0.0338333	0.389875	0.313497	0.772674		D_1__Firmicutes	D_2__Clostridia	D_3__Clostridiales	D_4__Clostridiaceae 4	D_5__Caminicella	D_6__uncultured bacterium	c7e389191067df92e49df9f551a46d79
	0.0383444	0.137492	0.125399	0.352977		D_1__Firmicutes	D_2__Clostridia	D_3__Clostridiales	D_4__Clostridiaceae 3	D_5__Clostridiisalibacter		9a84028b77ce25eb9f853bfa601434eb
	0.419533	0.565036	0.315397	0.828634		D_1__Firmicutes	D_2__Clostridia	D_3__Clostridiales	D_4__Clostridiaceae 3	D_5__Sporosalibacterium	D_6__uncultured organism	984677bbb4319f5dcf79d52816383caf
	0.0112778	0.00565036	0.0189998	0.0344367		D_1__Firmicutes	D_2__Clostridia	D_3__Clostridiales	D_4__Family XI	D_5__Finegoldia	D_6__uncultured bacterium	1a388f8788b8c261d76744710032a7cd
	0.00451111	0.0244849	0.0474996	0.00645689		D_1__Firmicutes	D_2__Clostridia	D_3__Clostridiales	D_4__Lachnospiraceae	D_5__Tyzzerella		08d7b5f5302c5b93ab37c1aba7a57f25
	0.0338333	0.020718	0.0170999	0.518703		D_1__Firmicutes	D_2__Bacilli	D_3__Lactobacillales	D_4__Streptococcaceae	D_5__Streptococcus	D_6__Streptococcus salivarius subsp. thermophilus	a3160b01d9b88c4be339a6794e3aa0f8
	0.812	1.97574	1.20649	3.07133		D_1__Proteobacteria	D_2__Alphaproteobacteria	D_3__Rhizobiales	D_4__Stappiaceae	D_5__Stappia	D_6__uncultured bacterium	73828926c1ed74f69035854cdd16cfac
	0.0654111	0.0244849	0.0208998	0.0279799		D_1__Proteobacteria	D_2__Alphaproteobacteria	D_3__Rhodobacterales	D_4__Rhodobacteraceae	D_5__uncultured	D_6__uncultured bacterium	11a8497837320015b21d2dcbe6807783
	0.160144	0.141259	0.478796	0.0236753		D_1__Proteobacteria	D_2__Alphaproteobacteria	D_3__Rhodobacterales	D_4__Rhodobacteraceae	D_5__Roseovarius		d9e2d4bd4bdacdcf4416690835ddab16
	0.0428555	0.171394	0.0398997	0.0107615		D_1__Proteobacteria	D_2__Alphaproteobacteria	D_3__Rhodobacterales	D_4__Rhodobacteraceae	D_5__Maritimibacter		61540af82e5a69a40cd5d78bf8b1772b
	0.789444	0.297585	0.786594	0.20662		D_1__Proteobacteria	D_2__Alphaproteobacteria	D_3__Rhodobacterales	D_4__Rhodobacteraceae	D_5__Roseovarius	D_6__Roseovarius atlanticus	b6a7348c601745ee20d78d31ff026726
	0.209767	0.307003	0.254598	1.11274		D_1__Proteobacteria	D_2__Alphaproteobacteria	D_3__Rhodobacterales	D_4__Rhodobacteraceae	D_5__Roseibacterium	D_6__uncultured marine bacterium	6a5513b494d307e1c4276ff4a6da1d8b
	0.360889	0.380457	0.235598	0.837243		D_1__Proteobacteria	D_2__Alphaproteobacteria	D_3__Caulobacterales	D_4__Hyphomonadaceae	D_5__Hyphomonas	D_6__uncultured bacterium	e97823023d5af2cede0fbfef255d7eda
	0.117289	1.21483	0.110199	0.865223		D_1__Proteobacteria	D_2__Alphaproteobacteria	D_3__Caulobacterales	D_4__Hyphomonadaceae	D_5__Algimonas	D_6__uncultured bacterium	0e1d230e0d69495267466132508f9361
	0.119544	0.231665	0.142499	0.26258		D_1__Proteobacteria	D_2__Alphaproteobacteria	D_3__Caulobacterales	D_4__Hyphomonadaceae	D_5__Henriciella	D_6__uncultured bacterium	419c126c177f30785cc40be21a92bfde
	0.0812	0.101706	0.227998	0.352977		D_1__Proteobacteria	D_2__Alphaproteobacteria	D_3__Caulobacterales	D_4__Hyphomonadaceae	D_5__uncultured	D_6__Cladosiphon okamuranus	3a923ceadde4506328d0e352a3027a75
	0.0902222	0.0301352	0.224198	0.202316		D_1__Proteobacteria	D_2__Alphaproteobacteria	D_3__Sphingomonadales	D_4__Sphingomonadaceae			25d5e4dfca34af52ed2b939169e21a7f
	0.144355	0.0904057	0.0132999	0.0817873		D_1__Proteobacteria	D_2__Alphaproteobacteria	D_3__Sphingomonadales	D_4__Sphingomonadaceae	D_5__Sphingomonas		9da0792d84ca0d713bfae0941f4d46d1
	0.960866	0.36539	0.913893	0.464896		D_1__Proteobacteria	D_2__Alphaproteobacteria	D_3__Sphingomonadales	D_4__Sphingomonadaceae	D_5__Erythrobacter		528ce41b79765564add2c3331f7189c2
	1.1368	0.20718	0.0208998	0.0495028		D_1__Proteobacteria	D_2__Alphaproteobacteria	D_3__Rhodospirillales	D_4__Terasakiellaceae	D_5__uncultured	D_6__uncultured bacterium	05ee672c13ca2e0e6c44a8c8ec463c05
	0.0699222	0.111124	0.0835993	0.0817873		D_1__Proteobacteria	D_2__Alphaproteobacteria	D_3__Parvibaculales	D_4__uncultured	D_5__uncultured marine bacterium	D_6__uncultured marine bacterium	cbe550b1020baab458a996605ab327a3
	0.0315778	0.0357856	0.0512996	0.154965		D_1__Proteobacteria	D_2__Alphaproteobacteria	D_3__Caulobacterales	D_4__Hyphomonadaceae	D_5__Hyphomonas	D_6__uncultured bacterium	79834296d905a1889fad1585461be8cd
	0.173678	0.135609	0.0436996	0.058112		D_1__Proteobacteria	D_2__Alphaproteobacteria	D_3__Rhodospirillales	D_4__Magnetospiraceae	D_5__uncultured		5cca48d970b3f35202410f6160eb087a
	0.0225555	0.0282518	0.0398997	0.036589		D_1__Proteobacteria	D_2__Alphaproteobacteria	D_3__Rhizobiales	D_4__Rhizobiaceae			b51021695644a82911718bc115ee3aaa
	2.37735	0.745847	1.62639	0.400327		D_1__Proteobacteria	D_2__Alphaproteobacteria	D_3__Rhizobiales	D_4__Rhizobiaceae			230f5c2f0772a4317b5a8b25d43744c1
	0.225555	0.672392	0.391397	0.172184		D_1__Proteobacteria	D_2__Alphaproteobacteria	D_3__Rhizobiales	D_4__Rhizobiaceae			4edd8c08f4377902f57228f33ccbbc77
	0.0406	0.195879	0.0645995	0.219534		D_1__Proteobacteria	D_2__Alphaproteobacteria	D_3__Rhizobiales	D_4__Rhizobiaceae	D_5__Allorhizobium-Neorhizobium-Pararhizobium-Rhizobium		40a2945b19a6f902eb7bf5f4abfe6256
	1.66009	2.00964	0.0474996	0.0258276		D_1__Proteobacteria	D_2__Alphaproteobacteria	D_3__Rhizobiales	D_4__Rhizobiaceae	D_5__Lentilitoribacter	D_6__uncultured bacterium	6e5b3b5fa1f9627c6cfc0279b7d8b071
	0.00676666	0.00753381	0.127299	0.00645689		D_1__Proteobacteria	D_2__Alphaproteobacteria	D_3__Rhodospirillales				fb3ba9f3ed9a436d4595b015ea4f258b
	0.0406	0.00941726	0.0379997	0.649994		D_1__Proteobacteria	D_2__Alphaproteobacteria					93a685441af47771e5e820e14b6eb2d2
	0.0293222	0.195879	0.402797	0.380956		D_1__Proteobacteria	D_2__Alphaproteobacteria	D_3__Paracaedibacterales	D_4__Paracaedibacteraceae	D_5__uncultured		bd7ffe913695618020ca3db344280988
	0.0203	0.0131842	0.0341997	0.058112		D_1__Proteobacteria	D_2__Alphaproteobacteria	D_3__Thalassobaculales	D_4__Thalassobaculaceae	D_5__Thalassobaculum		99ee6dfac6f1b5840f43f4cda16f80a5
	0.656366	0.565036	0.689694	0.936249		D_1__Proteobacteria	D_2__Alphaproteobacteria	D_3__Rhodobacterales	D_4__Rhodobacteraceae			d39012180833ddd3670e61ed76d6513c
	22.5939	2.76114	19.0967	1.60777		D_1__Proteobacteria	D_2__Alphaproteobacteria	D_3__Rhodobacterales	D_4__Rhodobacteraceae			154d6026d3caca74ceed84f19a411cfd
	0.672155	3.3808	0.144399	0.355129		D_1__Proteobacteria	D_2__Alphaproteobacteria	D_3__Rhodobacterales	D_4__Rhodobacteraceae			8fb7c34e9774e0623654d0d5b37d51f7
	3.11266	1.47663	2.43958	5.92312		D_1__Proteobacteria	D_2__Alphaproteobacteria	D_3__Rhodobacterales	D_4__Rhodobacteraceae	D_5__Marivita	D_6__uncultured bacterium	72c2ef09aebc875b72a4d71d87afdde6
	0.618022	0.0696877	0.689694	0.111919		D_1__Proteobacteria	D_2__Alphaproteobacteria	D_3__Rhodobacterales	D_4__Rhodobacteraceae	D_5__Marinovum		1a9748b0e9b6b5e2f2b76a01d75a4c1d
	8.05684	6.12499	5.74745	5.99415		D_1__Proteobacteria	D_2__Alphaproteobacteria	D_3__Rhodobacterales	D_4__Rhodobacteraceae			8a45e0b7d52715cbb937eaa0aaebd098
	0.198489	0.0339021	0.104499	0.0925487		D_1__Proteobacteria	D_2__Alphaproteobacteria	D_3__Rhodobacterales	D_4__Rhodobacteraceae			67e400a6b944ae70d9a1e131e1c23b09
	1.13905	0.037669	0.0588995	0.587577		D_1__Proteobacteria	D_2__Alphaproteobacteria	D_3__Rhodobacterales	D_4__Rhodobacteraceae	D_5__Marinovum	D_6__uncultured bacterium	4ea7242bd994e9f04f0516f41d135b8d
	2.33675	2.54643	8.54423	2.5763		D_1__Proteobacteria	D_2__Alphaproteobacteria	D_3__Rhodobacterales	D_4__Rhodobacteraceae	D_5__Sulfitobacter		3db5f456874d0853c2d907762d338b01
	0.0857111	0.107357	0.442696	0.417546		D_1__Proteobacteria	D_2__Alphaproteobacteria	D_3__Rhodobacterales	D_4__Rhodobacteraceae	D_5__Paracoccus		962ddc66edda3b1b229d818c1c732b19
	0.212022	0.0866388	0.0683995	0.0645689		D_1__Proteobacteria	D_2__Alphaproteobacteria	D_3__Rhodobacterales	D_4__Rhodobacteraceae	D_5__Ruegeria		023bc360f0f48b25606190b1ebca5fa3
	0.333822	0.0734546	0.138699	0.445525		D_1__Proteobacteria	D_2__Alphaproteobacteria	D_3__Rhodobacterales	D_4__Rhodobacteraceae			00371dc1fbd45aac92d31d3e8b93f0c6
	0.0293222	0.177044	0.172899	0.0602643		D_1__Proteobacteria	D_2__Alphaproteobacteria	D_3__Rhodobacterales	D_4__Rhodobacteraceae	D_5__Roseivivax	D_6__Roseivivax marinus	970f530de3c2fd98fc2fbcd9c548d298
	0.439833	0.263683	0.353397	0.193707		D_1__Proteobacteria	D_2__Alphaproteobacteria	D_3__Rhodobacterales	D_4__Rhodobacteraceae	D_5__Leisingera	D_6__uncultured bacterium	d2c5f3db0c5144fa28edff7db03c8f45
	0.1827	0.646024	0.511096	1.66157		D_1__Proteobacteria	D_2__Alphaproteobacteria	D_3__Rhizobiales	D_4__Beijerinckiaceae	D_5__Methylobacterium		23b13e05f9cfd70cce8451488e4e7f36
	0.0135333	0.0941726	0.0246998	0.0710258		D_1__Proteobacteria	D_2__Alphaproteobacteria	D_3__Rhizobiales	D_4__Beijerinckiaceae	D_5__Methylobacterium		1ed5f3c3dbf191ab1e5ca7d0e6af518e
	0.214278	0.0113007	0.0645995	0.0495028		D_1__Proteobacteria	D_2__Deltaproteobacteria	D_3__Bdellovibrionales	D_4__Bdellovibrionaceae	D_5__Bdellovibrio	D_6__uncultured bacterium	6ac762d66c0046746a57c9ec0eb02e29
	0.0406	0.0772215	0.106399	0.76837		D_1__Chlamydiae	D_2__Chlamydiae	D_3__Chlamydiales	D_4__Simkaniaceae	D_5__Candidatus Rhabdochlamydia		2a092ab4dd0a23438cfaee1127d6bc29
	0.0969888	0.180811	0.186199	0.0624166		D_1__Planctomycetes	D_2__Planctomycetacia	D_3__Pirellulales	D_4__Pirellulaceae	D_5__Blastopirellula		3e8236f237da487baba72dfb98d2e904
	0.1624	0.21283	0.275498	2.33524		D_1__Spirochaetes	D_2__Spirochaetia	D_3__Spirochaetales	D_4__Spirochaetaceae	D_5__Spirochaeta 2		29e58ca9bdd079d531e2aed3eb1e413a
	0.0406	0.20718	0.664995	0.0753304		D_1__Actinobacteria	D_2__Acidimicrobiia	D_3__Microtrichales	D_4__Ilumatobacteraceae	D_5__Ilumatobacter		1fec16f605a3f8bb54b69d4727ce2089
	2.51043	0.557502	0.123499	0.632775		D_1__Bacteroidetes	D_2__Bacteroidia	D_3__Flavobacteriales	D_4__Crocinitomicaceae	D_5__Crocinitomix	D_6__uncultured Bacteroidetes bacterium	25c68f90bff15a17f8140a23b5489104
	0.0879666	0.229781	0.100699	0.307778		D_1__Bacteroidetes	D_2__Bacteroidia	D_3__Flavobacteriales	D_4__Weeksellaceae	D_5__Chryseobacterium		9312090448f8c2f4439fb72ea8d378cd
	0.726288	0.271217	0.321097	0.652146		D_1__Bacteroidetes	D_2__Bacteroidia	D_3__Flavobacteriales	D_4__Flavobacteriaceae	D_5__Winogradskyella		cafc8fd1cd98ba69d09791a21699fbd6
	0.545844	0.182695	0.398997	0.195859		D_1__Bacteroidetes	D_2__Bacteroidia	D_3__Flavobacteriales	D_4__Flavobacteriaceae	D_5__Muricauda		3b4a0a014b0a1b03c7da3bdc34c01075
	0.0112778	0.0659208	0.132999	0.0301322		D_1__Bacteroidetes	D_2__Bacteroidia	D_3__Chitinophagales	D_4__Saprospiraceae	D_5__Phaeodactylibacter		c0f54b5dedbb09d77c1dce680e0b8d3b
	0.139844	0.0150676	0.385697	0.299169		D_1__Bacteroidetes	D_2__Bacteroidia	D_3__Chitinophagales	D_4__Saprospiraceae	D_5__Lewinella	D_6__Lewinella nigricans	5d72347000ecd1cf2fc2f5c8a3becf27
	0.115033	0.271217	0.231798	0.312083		D_1__Bacteroidetes	D_2__Bacteroidia	D_3__Chitinophagales	D_4__Saprospiraceae	D_5__Lewinella	D_6__Lewinella sp. HME9359	883563edc50869350593c5fd10dbe574
	6.21856	5.61457	3.84557	5.09449		D_1__Bacteroidetes	D_2__Bacteroidia	D_3__Chitinophagales	D_4__Saprospiraceae	D_5__Lewinella	D_6__Cladosiphon okamuranus	6dae7976e396f392073ca770008752a7
	0.0135333	0.0113007	0.0170999	0.0408936		D_1__Bacteroidetes	D_2__Bacteroidia	D_3__Cytophagales	D_4__Cyclobacteriaceae	D_5__Fabibacter		1c2c408b9a6abb017c3f052184762ecd
	0.0180444	0.0565036	0.0246998	0.0903965		D_1__Bacteroidetes	D_2__Bacteroidia	D_3__Cytophagales	D_4__Cyclobacteriaceae			1eeb0ec608ee387263024ebdb7e7a2e4
	0.0157889	0.177044	0.102599	0.021523		D_1__Bacteroidetes	D_2__Bacteroidia	D_3__Cytophagales	D_4__Flammeovirgaceae	D_5__Flexithrix	D_6__uncultured Flammeovirgaceae bacterium	48729cba881c198861f3db2f30def571
	0.00451111	0.0640374	0.317297	0.0301322		D_1__Proteobacteria	D_2__Deltaproteobacteria					ad98307988997f6cd3ef4f41e379a99c
	0.0834555	0.0301352	0.0626995	0.297017		D_1__Proteobacteria	D_2__Deltaproteobacteria	D_3__Myxococcales	D_4__Nannocystaceae	D_5__uncultured		1bdfe45342980d5ac6b03896f002c5f9
	0.0451111	0.269334	0.340097	1.16439		D_1__Proteobacteria	D_2__Deltaproteobacteria	D_3__Myxococcales	D_4__Nannocystaceae	D_5__uncultured bacterium	D_6__uncultured bacterium	60564bbe81885fc2eddabbe75eb3de6a
	0.0180444	0.0301352	0.0588995	0.0387413		D_1__Proteobacteria	D_2__Deltaproteobacteria	D_3__Bdellovibrionales	D_4__Bacteriovoracaceae	D_5__Peredibacter	D_6__uncultured Peredibacter sp.	fb7b89b3bfcade882873ef47d423f472
	0.354122	0.199646	0.203298	0.686583		D_1__Proteobacteria	D_2__Deltaproteobacteria	D_3__Oligoflexales	D_4__Oligoflexaceae	D_5__uncultured	D_6__uncultured proteobacterium	6c3a9e925b5d0e263f321505d2dbf1b3
	1.52475	0.63849	8.64873	3.17894		D_1__Proteobacteria	D_2__Deltaproteobacteria	D_3__Oligoflexales	D_4__Oligoflexaceae	D_5__uncultured	D_6__uncultured proteobacterium	682e5342211c704576db92e0bb567c8e
	0.0338333	0.0113007	0.0379997	0.0279799		D_1__Proteobacteria	D_2__Gammaproteobacteria	D_3__Francisellales	D_4__Francisellaceae	D_5__uncultured	D_6__uncultured bacterium	a14d68e228e256beb0c15ea6d3d4ccd9
	0.2436	0.46898	0.507296	0.154965		D_1__Proteobacteria	D_2__Gammaproteobacteria	D_3__Francisellales	D_4__Francisellaceae	D_5__Francisella	D_6__uncultured bacterium	77972cd35884d5c610062f44d668e9fb
TOTAL	89.6538	85.5276	87.6311	84.4949

## Sheet: B. AIMS1 unique ASVs
	Abundance
	AIMS1	AIMS2	AIMS3	AIMS4		Phylum	Class	Order	Family	Genus	Species	conSub@phy_tree$tip.label
	0.0248111	0	0	0		D_1__Proteobacteria	D_2__Gammaproteobacteria	D_3__Coxiellales	D_4__Coxiellaceae	D_5__Coxiella	D_6__uncultured gamma proteobacterium	e332e718556395ac2d1fd24594b998a9
	0.200744	0	0	0		D_1__Proteobacteria	D_2__Gammaproteobacteria	D_3__Piscirickettsiales	D_4__Piscirickettsiaceae	D_5__Candidatus Endoecteinascidia	D_6__uncultured bacterium	706e089b3e9e02862a22cba464ab9f94
	0.0428555	0	0	0		D_1__Proteobacteria	D_2__Gammaproteobacteria	D_3__Alteromonadales	D_4__Alteromonadaceae	D_5__Alteromonas	D_6__Alteromonas halophila	3067a020322674dc3d6247b83ffa89a0
	0.0112778	0	0	0		D_1__Proteobacteria	D_2__Gammaproteobacteria	D_3__Vibrionales	D_4__Vibrionaceae	D_5__Vibrio		677c0e906ac159e2969e3ee3277d4be9
	0.0225555	0	0	0		D_1__Proteobacteria	D_2__Gammaproteobacteria	D_3__Pseudomonadales	D_4__Moraxellaceae	D_5__Psychrobacter		4ad464c629e2bfec6237a8497a6493bc
	0.2436	0	0	0		D_1__Proteobacteria	D_2__Gammaproteobacteria	D_3__F9P41300-M23	D_4__uncultured bacterium	D_5__uncultured bacterium	D_6__uncultured bacterium	f126e61fca47f5543863964d5c63b1d5
	0.0112778	0	0	0		D_1__Proteobacteria	D_2__Gammaproteobacteria	D_3__Betaproteobacteriales	D_4__Burkholderiaceae	D_5__Massilia	D_6__uncultured Massilia sp.	8925a75717df91b83e30c1717badaa5a
	0.0496222	0	0	0		D_1__Proteobacteria	D_2__Gammaproteobacteria	D_3__Betaproteobacteriales	D_4__Nitrosomonadaceae	D_5__DSSD61	D_6__uncultured bacterium	e33b1aaf68b009ff532590b818ec0123
	0.0293222	0	0	0		D_1__Proteobacteria	D_2__Gammaproteobacteria	D_3__Betaproteobacteriales	D_4__TRA3-20			bcc6cc574cb5d68664ec718c10cf8d60
	0.0563889	0	0	0		D_1__Proteobacteria	D_2__Gammaproteobacteria	D_3__Betaproteobacteriales	D_4__Burkholderiaceae			ad496371f4d521a7cba1b76a137c2512
	0.0563889	0	0	0		D_1__Proteobacteria	D_2__Gammaproteobacteria	D_3__Betaproteobacteriales	D_4__Burkholderiaceae	D_5__Caldimonas	D_6__Caldimonas taiwanensis NBRC 104434	b1c81a329d8beb8d6f0b5f2fe53832cc
	0.0451111	0	0	0		D_1__Proteobacteria	D_2__Gammaproteobacteria					e6d850b364a41ce56bfd3d32434803eb
	0.0406	0	0	0		D_1__Firmicutes	D_2__Clostridia	D_3__Clostridiales	D_4__Clostridiaceae 4	D_5__Caminicella	D_6__uncultured bacterium	e0ec52c75667450ed04b4a4bf431e2c6
	0.0969888	0	0	0		D_1__Firmicutes	D_2__Clostridia	D_3__Clostridiales	D_4__Clostridiaceae 3	D_5__Clostridiisalibacter	D_6__bacterium YC-ZSS-LKJ129	410a6aa418b4317001bb387600e06556
	0.0203	0	0	0		D_1__Firmicutes	D_2__Clostridia	D_3__Clostridiales	D_4__Clostridiaceae 3	D_5__Clostridiisalibacter	D_6__bacterium YC-ZSS-LKJ129	6ec05544c0312de06790a65c9b3284bb
	0.0338333	0	0	0		D_1__Firmicutes	D_2__Clostridia	D_3__Clostridiales	D_4__Clostridiaceae 3	D_5__Clostridiisalibacter		441d5f984a156ddda440942aa558a5ea
	0.0135333	0	0	0		D_1__Firmicutes	D_2__Clostridia	D_3__Clostridiales	D_4__Family XI	D_5__Peptoniphilus		c8a149d9aac7e9b36dfebfa23f3e583f
	0.00902222	0	0	0		D_1__Firmicutes	D_2__Clostridia	D_3__Clostridiales	D_4__Ruminococcaceae			fe024dc646d7faf06e79fc7cc0afd405
	0.0812	0	0	0		D_1__Firmicutes	D_2__Clostridia	D_3__Clostridiales	D_4__Ruminococcaceae	D_5__Ruminococcus 2	D_6__uncultured bacterium	3e45c262dccfdcdd0a8f70dc847c00d0
	0.0270667	0	0	0		D_1__Firmicutes	D_2__Bacilli	D_3__Lactobacillales	D_4__Streptococcaceae	D_5__Streptococcus		cbada083f79e4685ff74ec4edc925a31
	0.0293222	0	0	0		D_1__Firmicutes	D_2__Bacilli	D_3__Lactobacillales	D_4__Streptococcaceae	D_5__Streptococcus	D_6__Streptococcus mitis	90efb6b6e591f1fb9ea6666ba72afab5
	0.0157889	0	0	0		D_1__Firmicutes	D_2__Bacilli	D_3__Bacillales	D_4__Bacillaceae	D_5__Bacillus		4556ad0b65510b1dc975a7c178b450d6
	0.0315778	0	0	0		D_1__Firmicutes	D_2__Bacilli	D_3__Bacillales	D_4__Staphylococcaceae	D_5__Salinicoccus	D_6__Salinicoccus sp.	ab4afda42d4e4e60f6fa46b896eeb041
	0.00676666	0	0	0		D_1__Firmicutes	D_2__Bacilli	D_3__Lactobacillales	D_4__Aerococcaceae	D_5__Aerococcus	D_6__uncultured bacterium	62cc7b4a40ed1e864c181ebd7ee67127
	0.0248111	0	0	0		D_1__Proteobacteria	D_2__Alphaproteobacteria	D_3__Acetobacterales	D_4__Acetobacteraceae	D_5__uncultured		8d8c6f6eb13378f65d63d1faf79b1d4c
	0.0789444	0	0	0		D_1__Proteobacteria	D_2__Alphaproteobacteria	D_3__Rhizobiales	D_4__Xanthobacteraceae			66a1d8c55a160444d02fc2088501d8d9
	0.0834555	0	0	0		D_1__Proteobacteria	D_2__Alphaproteobacteria	D_3__Rhodobacterales	D_4__Rhodobacteraceae			ddcd5dad1baa28f1e7e6f407131d92ec
	0.0203	0	0	0		D_1__Proteobacteria	D_2__Alphaproteobacteria	D_3__Rhodovibrionales	D_4__Kiloniellaceae	D_5__uncultured	D_6__uncultured alpha proteobacterium	9b9fa66094bafa0a638f6a9756f166e5
	0.0203	0	0	0		D_1__Proteobacteria	D_2__Alphaproteobacteria	D_3__Caulobacterales	D_4__Hyphomonadaceae	D_5__uncultured	D_6__Cladosiphon okamuranus	35f3c3df6a9c6270f518b7fa24687f0c
	0.0721777	0	0	0		D_1__Proteobacteria	D_2__Alphaproteobacteria	D_3__Sphingomonadales	D_4__Sphingomonadaceae	D_5__Sphingomonas	D_6__uncultured Sphingomonadaceae bacterium	1ba77c010614827f36ce4846ea620b27
	0.0586444	0	0	0		D_1__Proteobacteria	D_2__Alphaproteobacteria	D_3__Sphingomonadales	D_4__Sphingomonadaceae	D_5__Sphingomonas		6706194c11f1bab1cc8c1bba2ec06760
	0.148867	0	0	0		D_1__Proteobacteria	D_2__Alphaproteobacteria	D_3__Micavibrionales	D_4__uncultured	D_5__uncultured bacterium	D_6__uncultured bacterium	224a06ddb61b0e031ad4579265b57e21
	0.0338333	0	0	0		D_1__Proteobacteria	D_2__Alphaproteobacteria	D_3__Rickettsiales	D_4__Rickettsiaceae	D_5__Candidatus Megaira	D_6__uncultured organism	fbac50cbc7aa5c66be8a752de534a2a1
	0.0406	0	0	0		D_1__Proteobacteria	D_2__Alphaproteobacteria	D_3__Rickettsiales	D_4__Midichloriaceae	D_5__Candidatus Jidaibacter		4d9328515956b0a2e67101c496cd7d3f
	0.0789444	0	0	0		D_1__Proteobacteria	D_2__Alphaproteobacteria	D_3__Kordiimonadales	D_4__uncultured	D_5__uncultured bacterium	D_6__uncultured bacterium	1fde09201b721129ad69d13fc5865bf0
	0.106011	0	0	0		D_1__Proteobacteria	D_2__Alphaproteobacteria	D_3__Rickettsiales	D_4__AB1			ec2955cfc37206bae1daafde5a360c9c
	0.00902222	0	0	0		D_1__Proteobacteria	D_2__Alphaproteobacteria	D_3__Rickettsiales	D_4__AB1	D_5__uncultured alpha proteobacterium	D_6__uncultured alpha proteobacterium	39b4b6a1fb67502036692304c6b9cad7
	0.0180444	0	0	0		D_1__Proteobacteria	D_2__Alphaproteobacteria	D_3__Thalassobaculales	D_4__Nisaeaceae	D_5__Nisaea	D_6__uncultured bacterium	369990d867f272aec24ec5d5383648a1
	0.0406	0	0	0		D_1__Proteobacteria	D_2__Alphaproteobacteria	D_3__Caulobacterales	D_4__Caulobacteraceae	D_5__Brevundimonas		0ab5867769d90a994ce24e283ac8444a
	0.0157889	0	0	0		D_1__Proteobacteria	D_2__Alphaproteobacteria	D_3__Caulobacterales	D_4__Caulobacteraceae	D_5__PMMR1	D_6__uncultured bacterium	39e1eb2c6a80468d076cf379eb12109b
	0.108267	0	0	0		D_1__Proteobacteria	D_2__Alphaproteobacteria	D_3__Rhodobacterales	D_4__Rhodobacteraceae			ee9304b5a8cb4ba5e938d55dca4fd7b1
	0.0112778	0	0	0		D_1__Proteobacteria	D_2__Alphaproteobacteria	D_3__Rhizobiales	D_4__Beijerinckiaceae	D_5__Methylobacterium		f76b29e36339f087bdb3d2e471ced376
	0.00902222	0	0	0		D_1__Proteobacteria	D_2__Alphaproteobacteria	D_3__Rhodobacterales	D_4__Rhodobacteraceae			dc9bfeb724bd871ad649c54d6da7bc7e
	0.0180444	0	0	0		D_1__Epsilonbacteraeota	D_2__Campylobacteria	D_3__Campylobacterales	D_4__Arcobacteraceae	D_5__Arcobacter		3d4afd06b48da83f9ebf7e838f1c3725
	0.0112778	0	0	0		D_1__Chlamydiae	D_2__Chlamydiae	D_3__Chlamydiales	D_4__Chlamydiaceae	D_5__uncultured	D_6__metagenome	7b42b84591054b79a5e15421a905077e
	0.00676666	0	0	0		D_1__Chlamydiae	D_2__Chlamydiae	D_3__Chlamydiales	D_4__Simkaniaceae	D_5__Candidatus Rhabdochlamydia		07210bf629dd39dd6c3b92c3108d9fe8
	0.0406	0	0	0		D_1__FBP	D_2__uncultured bacterium	D_3__uncultured bacterium	D_4__uncultured bacterium	D_5__uncultured bacterium	D_6__uncultured bacterium	318f4b69df6bcd6f56a3428ab8f489c2
	0.0225555	0	0	0		D_1__Planctomycetes	D_2__Phycisphaerae	D_3__Phycisphaerales	D_4__Phycisphaeraceae			3ff0b764b95f120fe5e8436ab104a0d9
	0.0112778	0	0	0		D_1__Planctomycetes	D_2__Phycisphaerae	D_3__Phycisphaerales	D_4__Phycisphaeraceae	D_5__uncultured	D_6__uncultured bacterium	741efb4d61309e26f24aa026676f62a6
	0.00902222	0	0	0		D_1__Planctomycetes	D_2__Planctomycetacia	D_3__Planctomycetales	D_4__Rubinisphaeraceae	D_5__Fuerstia	D_6__uncultured bacterium	7c08c7830d3b8ca585fe5ac751842d66
	0.0586444	0	0	0		D_1__Planctomycetes	D_2__Planctomycetacia	D_3__Planctomycetales	D_4__Rubinisphaeraceae	D_5__Rubinisphaera		d2b0587316900b3f349ca6255aff6f4b
	0.00676666	0	0	0		D_1__Planctomycetes	D_2__Planctomycetacia	D_3__Gemmatales	D_4__Gemmataceae	D_5__Gemmata	D_6__uncultured bacterium	d07f3009804ea98f8526e3b1cdfa37c6
	0.00902222	0	0	0		D_1__Spirochaetes	D_2__Spirochaetia	D_3__Spirochaetales	D_4__Spirochaetaceae	D_5__Sediminispirochaeta	D_6__uncultured bacterium	622c507b200cc7aa193afc9322a5618d
	0.0180444	0	0	0		D_1__Spirochaetes	D_2__Spirochaetia	D_3__Spirochaetales	D_4__Spirochaetaceae	D_5__Spirochaeta 2		bc7b3a59bb47c304c1980e92a1ae6c8a
	0.0157889	0	0	0		D_1__Actinobacteria	D_2__Actinobacteria	D_3__Propionibacteriales	D_4__Propionibacteriaceae	D_5__Cutibacterium		9505092d98d1e5166609bc464d0d8cb6
	0.00676666	0	0	0		D_1__Actinobacteria	D_2__Actinobacteria	D_3__Micrococcales	D_4__Micrococcaceae	D_5__Rothia		18c42691a89e1bd6f42993b9b768217b
	0.0902222	0	0	0		D_1__Actinobacteria	D_2__Actinobacteria	D_3__Micrococcales	D_4__Micrococcaceae	D_5__Kocuria	D_6__uncultured Kocuria sp.	344c86000f47cb9113af54532fc181c5
	0.0293222	0	0	0		D_1__Actinobacteria	D_2__Actinobacteria	D_3__Micrococcales	D_4__Microbacteriaceae	D_5__Microbacterium		53e27656d9771af6fe821abd5f47e7c9
	0.0270667	0	0	0		D_1__Actinobacteria	D_2__Actinobacteria	D_3__Corynebacteriales	D_4__Corynebacteriaceae	D_5__Corynebacterium 1	D_6__Corynebacterium coyleae	10ccfa3273e20d9d4b1c699fa79aabbc
	0.0383444	0	0	0		D_1__Actinobacteria	D_2__Actinobacteria	D_3__Corynebacteriales	D_4__Corynebacteriaceae	D_5__Corynebacterium 1		71e0ac19af30e84cf24cbcfc4d7a6ec3
	0.0203	0	0	0		D_1__Actinobacteria	D_2__Actinobacteria	D_3__Frankiales	D_4__uncultured	D_5__metagenome	D_6__metagenome	31954294276857845fcf4b800cb2b88b
	0.00676666	0	0	0		D_1__WPS-2	D_2__hydrothermal vent metagenome	D_3__hydrothermal vent metagenome	D_4__hydrothermal vent metagenome	D_5__hydrothermal vent metagenome	D_6__hydrothermal vent metagenome	bbb6fe06def8ca944b266a6443f39818
	0.0541333	0	0	0		D_1__Armatimonadetes	D_2__Fimbriimonadia	D_3__Fimbriimonadales	D_4__Fimbriimonadaceae	D_5__uncultured Fimbriimonas sp.	D_6__uncultured Fimbriimonas sp.	08c59e14b0b64b1ebef258897dddc3c5
	0.00902222	0	0	0		D_1__Acidobacteria	D_2__Thermoanaerobaculia	D_3__Thermoanaerobaculales	D_4__Thermoanaerobaculaceae	D_5__Subgroup 10		9492843cb8e16a887302c31b683bb864
	0.00902222	0	0	0		D_1__Bacteroidetes	D_2__Bacteroidia	D_3__Flavobacteriales	D_4__Weeksellaceae	D_5__Cloacibacterium	D_6__unidentified	b616cbb6c506fb8f4020f06dfd0763b1
	0.0270667	0	0	0		D_1__Bacteroidetes	D_2__Bacteroidia	D_3__Chitinophagales	D_4__uncultured	D_5__uncultured bacterium	D_6__uncultured bacterium	ce91a5947ab519a80ef0e1b5dfe5d232
	0.0270667	0	0	0		D_1__Bacteroidetes	D_2__Bacteroidia	D_3__Chitinophagales	D_4__uncultured	D_5__uncultured Sphingobacteriales bacterium	D_6__uncultured Sphingobacteriales bacterium	87c5f8db0d8382d4b1f0700d56ab0139
	0.0428555	0	0	0		D_1__Bacteroidetes	D_2__Bacteroidia	D_3__Chitinophagales	D_4__Saprospiraceae	D_5__uncultured	D_6__Saccharina japonica	4cc022ea9a06b944ac46082a9ed29040
	0.0293222	0	0	0		D_1__Bacteroidetes	D_2__Bacteroidia	D_3__Chitinophagales	D_4__Saprospiraceae	D_5__Membranicola		d7a623034857435c1e6b4218dd231cfb
	0.0293222	0	0	0		D_1__Bacteroidetes	D_2__Bacteroidia	D_3__Chitinophagales	D_4__Chitinophagaceae	D_5__uncultured		7eaa961b6c6fc02adcd8536a7ab1cc82
	0.0293222	0	0	0		D_1__Bacteroidetes	D_2__Bacteroidia	D_3__Cytophagales	D_4__Cyclobacteriaceae	D_5__Fulvivirga		0f2c0c8669541e9d3508c6f17c8b34f7
	0.0248111	0	0	0		D_1__Bacteroidetes	D_2__Bacteroidia	D_3__Cytophagales				d312b9305f08765a1a3b503b52d47e19
	0.0157889	0	0	0		D_1__Bacteroidetes	D_2__Bacteroidia	D_3__Cytophagales	D_4__Hymenobacteraceae	D_5__Hymenobacter	D_6__uncultured bacterium	d29ac23a45da779d4c7fb0b6b0028131
	0.0248111	0	0	0		D_1__Bacteroidetes	D_2__Bacteroidia	D_3__Cytophagales	D_4__Hymenobacteraceae	D_5__Adhaeribacter	D_6__uncultured bacterium	2fd8d9566fea7c18757d757ad210cc48
	0.110522	0	0	0		D_1__Bacteroidetes	D_2__Rhodothermia	D_3__Rhodothermales	D_4__Rhodothermaceae	D_5__Salinibacter		1e09ac4ff3cd573c001aba2ffc3ff33b
	0.0360889	0	0	0		D_1__Bacteroidetes	D_2__Rhodothermia	D_3__Rhodothermales	D_4__Rhodothermaceae	D_5__Salinibacter	D_6__uncultured halophilic eubacterium	bec611be7f99988ed3183d0e6eed64e3
	0.0248111	0	0	0		D_1__Bacteroidetes	D_2__Rhodothermia	D_3__Rhodothermales	D_4__Rhodothermaceae	D_5__Salinibacter	D_6__uncultured halophilic eubacterium	26887672424b8c674a9d475224c4667d
	0.0338333	0	0	0		D_1__Proteobacteria	D_2__Deltaproteobacteria	D_3__Desulfovibrionales	D_4__Desulfovibrionaceae	D_5__Desulfovibrio	D_6__Desulfovibrio sp. SRL8083	af0e04f78fb822a49f763aaaffb76acb
	0.0157889	0	0	0		D_1__Proteobacteria	D_2__Deltaproteobacteria	D_3__NB1-j	D_4__uncultured Acidobacteria bacterium	D_5__uncultured Acidobacteria bacterium	D_6__uncultured Acidobacteria bacterium	08fc1a6bc9a7133f530b7bb10d90b56d
	0.0203	0	0	0		D_1__Proteobacteria	D_2__Deltaproteobacteria	D_3__Myxococcales	D_4__Nannocystaceae	D_5__uncultured		6f626ca3e69fde2daa54a3b1a05355a2
	0.0135333	0	0	0		D_1__Proteobacteria	D_2__Deltaproteobacteria	D_3__Myxococcales	D_4__Sandaracinaceae	D_5__uncultured		ea1f938305b9abb6d6458446e69ac386
	0.193978	0	0	0		D_1__Proteobacteria	D_2__Deltaproteobacteria	D_3__Desulfobacterales	D_4__Desulfobacteraceae	D_5__Desulfosarcina		cc4aff81569c9c54b7bdec307b38d1bc
	0.0157889	0	0	0		D_1__Proteobacteria	D_2__Deltaproteobacteria	D_3__Oligoflexales	D_4__0319-6G20	D_5__uncultured bacterium	D_6__uncultured bacterium	73c0c78d7f4eccc6fbe493aa836db431
	0.00902222	0	0	0		D_1__Proteobacteria	D_2__Deltaproteobacteria	D_3__Bdellovibrionales	D_4__Bacteriovoracaceae	D_5__Peredibacter	D_6__uncultured bacterium	d9c7119b84314714e5537d8726b98432
TOTAL	3.42168	0	0	0

## Sheet: C. AIMS2 unique ASVs
	Abundance
	AIMS1	AIMS2	AIMS3	AIMS4		Phylum	Class	Order	Family	Genus	Species	conSub@phy_tree$tip.label
	0	0.0113007	0	0		D_1__Proteobacteria	D_2__Gammaproteobacteria	D_3__Piscirickettsiales	D_4__Piscirickettsiaceae	D_5__Candidatus Endoecteinascidia	D_6__metagenome	a068e909575851a627fb76675dcdc246
	0	0.0508532	0	0		D_1__Proteobacteria	D_2__Gammaproteobacteria	D_3__Oceanospirillales	D_4__Alcanivoracaceae	D_5__Alcanivorax		227d53a1fe38eb821d2989cd0a4003c5
	0	0.0169511	0	0		D_1__Proteobacteria	D_2__Gammaproteobacteria	D_3__Oceanospirillales	D_4__Saccharospirillaceae	D_5__Oceanobacter	D_6__uncultured bacterium	cf46be2a4381044fc76a6cb64300a6bb
	0	0.020718	0	0		D_1__Proteobacteria	D_2__Gammaproteobacteria	D_3__Alteromonadales	D_4__Shewanellaceae	D_5__Shewanella		298feda6d74c5859d846a3c87ad4a5e3
	0	0.0188345	0	0		D_1__Proteobacteria	D_2__Gammaproteobacteria	D_3__Pasteurellales	D_4__Pasteurellaceae	D_5__Haemophilus		9c3b306a309267886af03143725754a5
	0	0.00753381	0	0		D_1__Firmicutes	D_2__Bacilli	D_3__Lactobacillales				4f86f789c78a2f25a479a47b41da6ff6
	0	0.0414359	0	0		D_1__Proteobacteria	D_2__Gammaproteobacteria	D_3__Pasteurellales	D_4__Pasteurellaceae			e1dc4d6d5c9e69e03d21471b83793f40
	0	0.0188345	0	0		D_1__Proteobacteria	D_2__Gammaproteobacteria	D_3__Enterobacteriales	D_4__Enterobacteriaceae	D_5__Pantoea		7d1b4df31a876145f17b9137f078c74d
	0	0.0131842	0	0		D_1__Proteobacteria	D_2__Gammaproteobacteria	D_3__Enterobacteriales	D_4__Enterobacteriaceae	D_5__Erwinia		946ba523c0e27dda0070b432e8916615
	0	0.0150676	0	0		D_1__Proteobacteria	D_2__Gammaproteobacteria	D_3__Pseudomonadales	D_4__Pseudomonadaceae	D_5__Pseudomonas		088d858b9783c02b98ede465bf95f4b6
	0	0.0301352	0	0		D_1__Proteobacteria	D_2__Gammaproteobacteria	D_3__Pseudomonadales	D_4__Moraxellaceae	D_5__Enhydrobacter	D_6__uncultured bacterium	43332b617e545d6e53874f43424fbfd4
	0	0.101706	0	0		D_1__Proteobacteria	D_2__Gammaproteobacteria	D_3__Pseudomonadales	D_4__Pseudomonadaceae	D_5__Pseudomonas		225804e26d4333a808cc043cad192be0
	0	0.0113007	0	0		D_1__Proteobacteria	D_2__Gammaproteobacteria	D_3__Salinisphaerales	D_4__Algiphilaceae	D_5__Algiphilus	D_6__uncultured bacterium	b531734db48fc01fd73ec7098fb558a0
	0	0.0282518	0	0		D_1__Proteobacteria	D_2__Gammaproteobacteria	D_3__Xanthomonadales	D_4__Xanthomonadaceae	D_5__Xanthomonas		08d8465b13816c8af96525e3d3d95714
	0	0.0282518	0	0		D_1__Proteobacteria	D_2__Gammaproteobacteria	D_3__Betaproteobacteriales	D_4__Burkholderiaceae	D_5__Sutterella	D_6__gut metagenome	d4557ed3784fecb58aa7becea593b52f
	0	0.0527367	0	0		D_1__Proteobacteria	D_2__Gammaproteobacteria	D_3__Betaproteobacteriales	D_4__Burkholderiaceae	D_5__Massilia		ee491f555ada917359f2b9c62bbf2127
	0	0.0320187	0	0		D_1__Proteobacteria	D_2__Gammaproteobacteria	D_3__Betaproteobacteriales	D_4__Burkholderiaceae	D_5__Massilia		e4cedc26bcbde13a993d226d101a87f4
	0	0.0244849	0	0		D_1__Proteobacteria	D_2__Gammaproteobacteria	D_3__Betaproteobacteriales	D_4__Burkholderiaceae	D_5__Diaphorobacter		078344fb6045820a7a700535339f0c52
	0	0.0527367	0	0		D_1__Proteobacteria	D_2__Gammaproteobacteria	D_3__Betaproteobacteriales	D_4__Burkholderiaceae	D_5__Massilia		49cef1f4bbd3ad0e359695b3f0eb3488
	0	0.00565036	0	0		D_1__Firmicutes	D_2__Clostridia	D_3__Clostridiales	D_4__Lachnospiraceae	D_5__Agathobacter		f966fcbc558ce15a073c7d21f8f68341
	0	0.0847553	0	0		D_1__Firmicutes	D_2__Clostridia	D_3__Clostridiales	D_4__Clostridiaceae 3	D_5__Clostridiisalibacter		c32acd30057ebefaf62e3e39f78157aa
	0	0.0131842	0	0		D_1__Firmicutes	D_2__Clostridia	D_3__Clostridiales	D_4__Clostridiaceae 3	D_5__Clostridiisalibacter		e6c57a0d0065472a84d81079f62bec11
	0	0.037669	0	0		D_1__Firmicutes	D_2__Clostridia	D_3__Clostridiales	D_4__Clostridiaceae 3	D_5__Sporosalibacterium		458cc45bae1f2eb165e3aecffe1704c0
	0	0.0263683	0	0		D_1__Firmicutes	D_2__Clostridia	D_3__Clostridiales	D_4__Family XI	D_5__Peptoniphilus	D_6__Peptoniphilus sp. oral taxon 375	72bc5e02c9226e7e4c46d2533bf5d639
	0	0.0301352	0	0		D_1__Firmicutes	D_2__Clostridia	D_3__Clostridiales	D_4__Family XI	D_5__Anaerococcus	D_6__uncultured organism	7fe4f6a3494c845b0ae382db3473a217
	0	0.0188345	0	0		D_1__Firmicutes	D_2__Clostridia	D_3__Clostridiales	D_4__Ruminococcaceae			0755901443e9f8c33953359a77fb7627
	0	0.0131842	0	0		D_1__Firmicutes	D_2__Clostridia	D_3__Clostridiales	D_4__Lachnospiraceae	D_5__Tyzzerella		7677a3d667bf3cbf337296ff0f7a2a0f
	0	0.0169511	0	0		D_1__Firmicutes	D_2__Bacilli	D_3__Bacillales	D_4__Paenibacillaceae	D_5__Paenibacillus	D_6__Paenibacillus sp. FLCDV	9a1d148e4467fe7c38d4ff0c5d09518e
	0	0.0113007	0	0		D_1__Firmicutes	D_2__Bacilli	D_3__Bacillales	D_4__Paenibacillaceae	D_5__Paenibacillus		39c7b3eb95933427c6d36d6add393dd9
	0	0.020718	0	0		D_1__Firmicutes	D_2__Bacilli	D_3__Lactobacillales	D_4__Streptococcaceae	D_5__Streptococcus		531d8d3a0ed2f2b3e339bf3832317f88
	0	0.0263683	0	0		D_1__Firmicutes	D_2__Bacilli	D_3__Lactobacillales	D_4__Lactobacillaceae	D_5__Lactobacillus		944dd9497452b56dd308313005723111
	0	0.0320187	0	0		D_1__Firmicutes	D_2__Bacilli	D_3__Bacillales	D_4__Bacillaceae	D_5__Bacillus		78217e62935687df41fff8173f6fb80b
	0	0.0414359	0	0		D_1__Firmicutes	D_2__Bacilli	D_3__Bacillales	D_4__Staphylococcaceae	D_5__Staphylococcus		42ddfb4684f4859e08d73030c2feda2d
	0	0.0565036	0	0		D_1__Firmicutes	D_2__Bacilli	D_3__Bacillales	D_4__Staphylococcaceae	D_5__Staphylococcus		29d5f746949a5ecef58ee402ba967733
	0	0.0263683	0	0		D_1__Firmicutes	D_2__Bacilli	D_3__Bacillales	D_4__Staphylococcaceae	D_5__Staphylococcus		a0792f1f89b8d3c804d1629a4aad99ee
	0	0.0226014	0	0		D_1__Firmicutes	D_2__Bacilli	D_3__Lactobacillales	D_4__Aerococcaceae	D_5__Aerococcus		84a2248bc4a51b9157fdd165969a7038
	0	0.0131842	0	0		D_1__Proteobacteria	D_2__Alphaproteobacteria	D_3__Acetobacterales	D_4__Acetobacteraceae	D_5__Roseomonas		7d41cbf03dd64d6673a13474862f8184
	0	0.0131842	0	0		D_1__Proteobacteria	D_2__Alphaproteobacteria	D_3__Rhizobiales	D_4__Xanthobacteraceae	D_5__Bradyrhizobium		206b29f88461783ce0517109943f15ec
	0	0.282518	0	0		D_1__Proteobacteria	D_2__Alphaproteobacteria	D_3__Rhodobacterales	D_4__Rhodobacteraceae	D_5__uncultured		34f92c88af9d122dcbd893a142a55038
	0	0.0131842	0	0		D_1__Proteobacteria	D_2__Alphaproteobacteria	D_3__Rhodospirillales	D_4__Magnetospiraceae	D_5__Magnetospira	D_6__alpha proteobacterium NH6-6	9b76ec08162c5cc6ff9f43e823de6211
	0	0.0188345	0	0		D_1__Proteobacteria	D_2__Alphaproteobacteria	D_3__Sphingomonadales	D_4__Sphingomonadaceae	D_5__Sphingomonas		0afbdeed594b8ab585a2ae494a16680a
	0	0.0169511	0	0		D_1__Proteobacteria	D_2__Alphaproteobacteria	D_3__Sphingomonadales	D_4__Sphingomonadaceae	D_5__Sphingomonas		60bbba42262238b56973a828f46ca845
	0	0.0113007	0	0		D_1__Proteobacteria	D_2__Alphaproteobacteria	D_3__Sphingomonadales	D_4__Sphingomonadaceae	D_5__Sphingomonas	D_6__uncultured alpha proteobacterium	41774064cab4f356cb91ac28d3b846f9
	0	0.0357856	0	0		D_1__Proteobacteria	D_2__Alphaproteobacteria	D_3__Sphingomonadales	D_4__Sphingomonadaceae			308e36a18144f4b35261e1c2d933afc3
	0	0.0282518	0	0		D_1__Proteobacteria	D_2__Alphaproteobacteria	D_3__Sphingomonadales	D_4__Sphingomonadaceae	D_5__Sphingomonas		90a1d872140b086e7c00d6c3505f81e1
	0	0.0847553	0	0		D_1__Proteobacteria	D_2__Alphaproteobacteria	D_3__Sphingomonadales	D_4__Sphingomonadaceae	D_5__Sphingomonas		dee2ec1703a449e725f4213ee43615f1
	0	0.0640374	0	0		D_1__Proteobacteria	D_2__Alphaproteobacteria	D_3__Sphingomonadales	D_4__Sphingomonadaceae	D_5__Sphingomonas		580b23961865d79b6583a14942b9988e
	0	0.0715712	0	0		D_1__Proteobacteria	D_2__Alphaproteobacteria	D_3__Sphingomonadales	D_4__Sphingomonadaceae	D_5__Sphingomonas		fc448ce1e2bbfbac345502f8813c15ae
	0	0.0678043	0	0		D_1__Proteobacteria	D_2__Alphaproteobacteria	D_3__Sphingomonadales	D_4__Sphingomonadaceae	D_5__Sphingomonas		b93a7fe9090b752d6917e65151c67f84
	0	0.0169511	0	0		D_1__Proteobacteria	D_2__Alphaproteobacteria	D_3__Sphingomonadales	D_4__Sphingomonadaceae	D_5__Sphingopyxis	D_6__Sphingopyxis baekryungensis DSM 16222	cc14903c7125a71ac1cdaae2c7206f63
	0	0.0131842	0	0		D_1__Proteobacteria	D_2__Alphaproteobacteria	D_3__Sphingomonadales	D_4__Sphingomonadaceae	D_5__Sphingobium		241e9f211ba6c71047a63ac8d14607cd
	0	0.273101	0	0		D_1__Proteobacteria	D_2__Alphaproteobacteria	D_3__Sphingomonadales	D_4__Sphingomonadaceae	D_5__Erythrobacter		b6289c8879c45d87444103aaaa845669
	0	0.0150676	0	0		D_1__Proteobacteria	D_2__Alphaproteobacteria	D_3__Puniceispirillales	D_4__uncultured	D_5__uncultured alpha proteobacterium	D_6__uncultured alpha proteobacterium	a3a126a1ad7922b91ba3101f8b9877e4
	0	0.0339021	0	0		D_1__Proteobacteria	D_2__Alphaproteobacteria	D_3__Rhizobiales	D_4__Rhizobiaceae	D_5__uncultured		7636b8d0a259e6511cb9cfd38630bd83
	0	0.00941726	0	0		D_1__Proteobacteria	D_2__Alphaproteobacteria	D_3__Reyranellales	D_4__Reyranellaceae	D_5__Reyranella	D_6__uncultured alpha proteobacterium	2dde8e5ced6ce10a3b446a0c8b37bebb
	0	0.0169511	0	0		D_1__Proteobacteria	D_2__Alphaproteobacteria	D_3__Sneathiellales	D_4__Sneathiellaceae	D_5__Sneathiella	D_6__uncultured bacterium	9bb32d6c2702e4b387e9c41619583e66
	0	0.0131842	0	0		D_1__Proteobacteria	D_2__Alphaproteobacteria	D_3__Rickettsiales	D_4__AB1	D_5__uncultured alpha proteobacterium	D_6__uncultured alpha proteobacterium	42a81618af80fbc31b0ca33a35fa6f9f
	0	0.0339021	0	0		D_1__Proteobacteria	D_2__Alphaproteobacteria	D_3__Rhizobiales	D_4__Beijerinckiaceae	D_5__Chelatococcus	D_6__Chelatococcus daeguensis	ae8941a0cb791e5fe187a4f8acc839ae
	0	0.0169511	0	0		D_1__Proteobacteria	D_2__Alphaproteobacteria	D_3__Rhizobiales	D_4__Beijerinckiaceae	D_5__Microvirga		7023b53d976ab0d1ccec6e4e02ffcc40
	0	0.0113007	0	0		D_1__Proteobacteria	D_2__Alphaproteobacteria	D_3__Rhizobiales	D_4__Beijerinckiaceae	D_5__Microvirga	D_6__uncultured alpha proteobacterium	ed7437d61ad32eff10f6b42f7f57817f
	0	0.0131842	0	0		D_1__Proteobacteria	D_2__Alphaproteobacteria	D_3__Thalassobaculales	D_4__Nisaeaceae	D_5__Nisaea	D_6__uncultured bacterium	0751159f161a9d7c13d1779ddf74cd22
	0	0.020718	0	0		D_1__Proteobacteria	D_2__Alphaproteobacteria	D_3__Thalassobaculales	D_4__Nisaeaceae	D_5__Nisaea	D_6__uncultured bacterium	f6e728b007115ddcc70dc631723254e6
	0	0.0433194	0	0		D_1__Proteobacteria	D_2__Alphaproteobacteria	D_3__Rhizobiales	D_4__Beijerinckiaceae	D_5__Psychroglaciecola		e521f35f8ee4c980beb033287bdea3ec
	0	0.0226014	0	0		D_1__Proteobacteria	D_2__Alphaproteobacteria	D_3__Rhizobiales	D_4__Pleomorphomonadaceae	D_5__Pleomorphomonas	D_6__uncultured bacterium	a7605606edec3c706b19b9b7cb384926
	0	0.0772215	0	0		D_1__Proteobacteria	D_2__Alphaproteobacteria	D_3__Rhodobacterales	D_4__Rhodobacteraceae			6338a29952c1f020557ba8e6e542ff69
	0	0.0734546	0	0		D_1__Proteobacteria	D_2__Alphaproteobacteria	D_3__Rhodobacterales	D_4__Rhodobacteraceae	D_5__Paracoccus	D_6__Amia calva (bowfin)	fda6aab3fd60e0239570f0893752cf73
	0	0.0244849	0	0		D_1__Proteobacteria	D_2__Alphaproteobacteria	D_3__Rhizobiales	D_4__Beijerinckiaceae	D_5__Methylobacterium		77f30c0f3727eb22dc0e33353e7b3270
	0	0.0659208	0	0		D_1__Proteobacteria	D_2__Alphaproteobacteria	D_3__Rhizobiales	D_4__Hyphomicrobiaceae	D_5__Filomicrobium		86418e3c3cd8da71c12b3a025d6e82a7
	0	0.00941726	0	0		D_1__Proteobacteria	D_2__Deltaproteobacteria	D_3__Bdellovibrionales	D_4__Bdellovibrionaceae	D_5__Bdellovibrio	D_6__uncultured marine bacterium	fb989b8088e9c5a5a73de16f43254805
	0	0.0150676	0	0		D_1__Dependentiae	D_2__Babeliae	D_3__Babeliales	D_4__UBA12409	D_5__uncultured bacterium	D_6__uncultured bacterium	0a9458ce6a0621e2322575c38167b586
	0	0.00941726	0	0		D_1__Chlamydiae	D_2__Chlamydiae	D_3__Chlamydiales	D_4__Criblamydiaceae	D_5__uncultured organism	D_6__uncultured organism	0eb22e8c828c4aef75dc66db223f430f
	0	0.037669	0	0		D_1__Chlamydiae	D_2__Chlamydiae	D_3__Chlamydiales	D_4__Simkaniaceae	D_5__Candidatus Fritschea	D_6__Candidatus Syngnamydia salmonis	acf1aeee37e61aad92758110b556a2b8
	0	0.00565036	0	0		D_1__Cyanobacteria	D_2__Oxyphotobacteria	D_3__Limnotrichales	D_4__Limnotrichaceae	D_5__Limnothrix	D_6__uncultured bacterium	a7a9c74895abccfabab8177a72b719f8
	0	0.00941726	0	0		D_1__FBP	D_2__uncultured bacterium	D_3__uncultured bacterium	D_4__uncultured bacterium	D_5__uncultured bacterium	D_6__uncultured bacterium	216d56fdb7b62bf2a47b048b9a259c11
	0	0.0188345	0	0		D_1__Planctomycetes	D_2__Planctomycetacia	D_3__Planctomycetales	D_4__Rubinisphaeraceae	D_5__uncultured		dbe99aa7ea46c20773d9a4d4394550e1
	0	0.00753381	0	0		D_1__Planctomycetes	D_2__Planctomycetacia	D_3__Pirellulales	D_4__Pirellulaceae	D_5__Pir4 lineage	D_6__planctomycete DDSW3022	90a535bbb4e3b4a7c1ce16e8f84fe6c2
	0	0.0244849	0	0		D_1__Planctomycetes	D_2__Planctomycetacia	D_3__Pirellulales	D_4__Pirellulaceae	D_5__Pirellula	D_6__uncultured planctomycete	a8adcc17ca6998eb77222f953b625846
	0	0.020718	0	0		D_1__Spirochaetes	D_2__Spirochaetia	D_3__Spirochaetales	D_4__Spirochaetaceae	D_5__Sphaerochaeta	D_6__uncultured spirochete	07f5036baa8a706ed23ae38fa574bb85
	0	0.0357856	0	0		D_1__Actinobacteria	D_2__Actinobacteria	D_3__Micrococcales	D_4__Cellulomonadaceae	D_5__Cellulomonas	D_6__uncultured bacterium	1293c387f70689d5a0e081dc15b17e24
	0	0.0244849	0	0		D_1__Actinobacteria	D_2__Actinobacteria	D_3__Micrococcales	D_4__Micrococcaceae	D_5__Kocuria		ec990524b87c3186689bb12d83e74b6e
	0	0.0113007	0	0		D_1__Actinobacteria	D_2__Actinobacteria	D_3__Micrococcales	D_4__Dermacoccaceae	D_5__Kytococcus	D_6__Kytococcus sedentarius	57a305546ce6cd1802a8411960a983e2
	0	0.0188345	0	0		D_1__Actinobacteria	D_2__Actinobacteria	D_3__Propionibacteriales	D_4__Nocardioidaceae	D_5__Marmoricola		8bd0f5c419a3e0a6a1a0cb5599195521
	0	0.0169511	0	0		D_1__Actinobacteria	D_2__Actinobacteria	D_3__Corynebacteriales	D_4__Corynebacteriaceae	D_5__Corynebacterium		c403faa5c70dd5bea2d08e713ab7d956
	0	0.0150676	0	0		D_1__Actinobacteria	D_2__Actinobacteria	D_3__Corynebacteriales	D_4__Corynebacteriaceae	D_5__Corynebacterium	D_6__Corynebacterium sp. canine oral taxon 423	fedaf7eb9cee4c8164aac7af9c83880e
	0	0.0452028	0	0		D_1__Actinobacteria	D_2__Actinobacteria	D_3__Corynebacteriales	D_4__Corynebacteriaceae	D_5__Corynebacterium 1		1e1d5cda3a64454986669b3b64216a98
	0	0.0169511	0	0		D_1__Actinobacteria	D_2__Actinobacteria	D_3__Corynebacteriales				260171e96a2313d36a28b0a376c9d877
	0	0.0188345	0	0		D_1__Actinobacteria	D_2__Actinobacteria	D_3__Bifidobacteriales	D_4__Bifidobacteriaceae	D_5__Bifidobacterium		b9ac3929c2e8cfa717816757d79644d1
	0	0.0339021	0	0		D_1__Actinobacteria	D_2__Actinobacteria	D_3__Corynebacteriales	D_4__Mycobacteriaceae	D_5__Mycobacterium		667f09284f619826cefa9a57902d98a6
	0	0.00941726	0	0		D_1__Actinobacteria	D_2__Actinobacteria	D_3__Propionibacteriales	D_4__Nocardioidaceae	D_5__Nocardioides	D_6__Nocardioides rubriscoriae	3e2f4209b21339a2e4a57000e0460ff2
	0	0.0301352	0	0		D_1__Actinobacteria	D_2__Acidimicrobiia	D_3__Microtrichales	D_4__Iamiaceae	D_5__Iamia	D_6__metagenome	c7811e5aa56ff1a815bc4054091ee317
	0	0.0113007	0	0		D_1__Actinobacteria	D_2__Actinobacteria	D_3__Frankiales	D_4__uncultured			fad6c5a269fb91c6784aee9885fba950
	0	0.0169511	0	0		D_1__Actinobacteria	D_2__Actinobacteria	D_3__Frankiales	D_4__uncultured			0a2d8b16357f0c3b650a223c75a76581
	0	0.0188345	0	0		D_1__Actinobacteria	D_2__Actinobacteria	D_3__Frankiales	D_4__uncultured			f03247e0bc5127888ae73b2f5ef44f57
	0	0.00941726	0	0		D_1__Actinobacteria	D_2__Thermoleophilia	D_3__Solirubrobacterales	D_4__Solirubrobacteraceae	D_5__Patulibacter		72015499a9918ba45fb986095d38a700
	0	0.00565036	0	0		D_1__Chloroflexi	D_2__KD4-96					77f785eacf7c7d5111248e0e32b9c34c
	0	0.0113007	0	0		D_1__Gemmatimonadetes	D_2__Gemmatimonadetes	D_3__Gemmatimonadales	D_4__Gemmatimonadaceae	D_5__Gemmatirosa		4f224bb31cecde54da75420a97256d7e
	0	0.0244849	0	0		D_1__Nitrospirae	D_2__Nitrospira	D_3__Nitrospirales	D_4__Nitrospiraceae	D_5__Nitrospira	D_6__uncultured organism	f5ed8a14f9ea93cad8ad71763823b691
	0	0.0301352	0	0		D_1__Bacteroidetes	D_2__Rhodothermia	D_3__Balneolales	D_4__Balneolaceae	D_5__Balneola	D_6__uncultured bacterium	2bc1d5a559e1dddf689b09068705eef3
	0	0.0263683	0	0		D_1__Bacteroidetes	D_2__Bacteroidia	D_3__Flavobacteriales	D_4__Cryomorphaceae	D_5__uncultured		0d6a71f6b1c1d4270ef03268d62cbf50
	0	0.0433194	0	0		D_1__Bacteroidetes	D_2__Bacteroidia	D_3__Flavobacteriales	D_4__Crocinitomicaceae	D_5__Crocinitomix	D_6__uncultured Bacteroidetes bacterium	8691c1d4308fbcbeffd1b533b0a97b52
	0	0.0131842	0	0		D_1__Bacteroidetes	D_2__Bacteroidia	D_3__Flavobacteriales	D_4__Weeksellaceae			a63c083c6ba04ed2bb656d3ef92e7e2b
	0	0.037669	0	0		D_1__Bacteroidetes	D_2__Bacteroidia	D_3__Flavobacteriales	D_4__Flavobacteriaceae	D_5__Flavobacterium		b309e7b9526b87833dccf475cad4b0cf
	0	0.020718	0	0		D_1__Bacteroidetes	D_2__Bacteroidia	D_3__Flavobacteriales	D_4__Flavobacteriaceae			315c69243c454358f549e25ab08e9b2f
	0	0.0131842	0	0		D_1__Bacteroidetes	D_2__Bacteroidia	D_3__Flavobacteriales	D_4__Flavobacteriaceae	D_5__Maribacter		5ca2793f1b40d287f260671e5ce6c65c
	0	0.00565036	0	0		D_1__Bacteroidetes	D_2__Bacteroidia	D_3__Bacteroidales	D_4__Prolixibacteraceae	D_5__WCHB1-32	D_6__uncultured soil bacterium	065e0309142a864f85f725ef296e2f90
	0	0.00565036	0	0		D_1__Bacteroidetes	D_2__Bacteroidia	D_3__Chitinophagales	D_4__uncultured	D_5__uncultured bacterium	D_6__uncultured bacterium	ca98cef58b972523ff55c79a632c6b28
	0	0.0226014	0	0		D_1__Bacteroidetes	D_2__Bacteroidia	D_3__Chitinophagales	D_4__Saprospiraceae	D_5__Membranicola		c7446ab190ce974441f72c13524045bf
	0	0.0131842	0	0		D_1__Bacteroidetes	D_2__Bacteroidia	D_3__Chitinophagales	D_4__Saprospiraceae	D_5__Membranicola		6d3243ba3e8ccede564004a14268ccae
	0	0.00753381	0	0		D_1__Bacteroidetes	D_2__Bacteroidia	D_3__Chitinophagales	D_4__Saprospiraceae	D_5__uncultured		769e5751a764ac3724d08b9607637b4f
	0	0.0301352	0	0		D_1__Bacteroidetes	D_2__Bacteroidia	D_3__Chitinophagales	D_4__Saprospiraceae			bd45c8d9b8ca9158e864971dcb649481
	0	0.0131842	0	0		D_1__Bacteroidetes	D_2__Bacteroidia	D_3__Chitinophagales	D_4__Chitinophagaceae	D_5__Hydrotalea	D_6__Hydrotalea sandarakina	c5ca791fa9331edd54315f556bdf3691
	0	0.0414359	0	0		D_1__Bacteroidetes	D_2__Bacteroidia	D_3__Cytophagales	D_4__Cyclobacteriaceae	D_5__Ekhidna	D_6__uncultured bacterium	6957e793005b64f46abbbba3fbae8f29
	0	0.037669	0	0		D_1__Bacteroidetes	D_2__Bacteroidia	D_3__Cytophagales	D_4__Hymenobacteraceae	D_5__Hymenobacter	D_6__Hymenobacter sp.	c86c28e46bb02c4404547fafe7a59bbb
	0	0.0320187	0	0		D_1__Bacteroidetes	D_2__Bacteroidia	D_3__Cytophagales	D_4__Hymenobacteraceae	D_5__Hymenobacter	D_6__uncultured Bacteroidetes bacterium	b49cd5dfbbfa5b8175244327cd5c9028
	0	0.00565036	0	0		D_1__Bacteroidetes	D_2__Bacteroidia	D_3__Sphingobacteriales	D_4__Sphingobacteriaceae	D_5__Sphingobacterium		fae990b8d509a8d801f431cd01d18581
	0	0.00941726	0	0		D_1__Bacteroidetes	D_2__Bacteroidia	D_3__Bacteroidales	D_4__Porphyromonadaceae	D_5__Porphyromonas	D_6__uncultured organism	c6bc5ee366446bd659d931e43e8bab0b
	0	0.0263683	0	0		D_1__Bacteroidetes	D_2__Bacteroidia	D_3__Bacteroidales	D_4__Prevotellaceae	D_5__Prevotella 7		bbd67f44c7373efa860e51cb6fcadf4d
	0	0.0169511	0	0		D_1__Bacteroidetes	D_2__Rhodothermia	D_3__Rhodothermales	D_4__Rhodothermaceae	D_5__Salinibacter		b16042e3d9e9e5b856f00050b1777d9c
	0	0.0113007	0	0		D_1__Bacteroidetes	D_2__Rhodothermia	D_3__Rhodothermales	D_4__Rhodothermaceae	D_5__Salinibacter	D_6__uncultured bacterium	d8716fe82229a8846f77be1a75339bdc
	0	0.0244849	0	0		D_1__Bacteroidetes	D_2__Rhodothermia	D_3__Rhodothermales	D_4__Rhodothermaceae	D_5__Salinibacter	D_6__uncultured Salinibacter sp.	04b8633b3aa6b94788f75bcf4ac3f69d
	0	0.0244849	0	0		D_1__Proteobacteria	D_2__Deltaproteobacteria	D_3__Myxococcales	D_4__Nannocystaceae	D_5__uncultured		062b090c083845612e0ed7dc400c9106
	0	0.00565036	0	0		D_1__Proteobacteria	D_2__Deltaproteobacteria	D_3__Bradymonadales	D_4__uncultured bacterium	D_5__uncultured bacterium	D_6__uncultured bacterium	dbdca4b523d3834576fac105bf7a56f1
	0	0.0169511	0	0		D_1__Proteobacteria	D_2__Deltaproteobacteria	D_3__Bdellovibrionales	D_4__Bacteriovoracaceae			0436002844a2686f5a8bccac4a70ccfc
	0	0.0433194	0	0		D_1__Proteobacteria	D_2__Deltaproteobacteria	D_3__Bdellovibrionales	D_4__Bdellovibrionaceae	D_5__OM27 clade		e4fcf4321850387948a8e5819ab02c10
	0	0.0263683	0	0		D_1__Proteobacteria	D_2__Deltaproteobacteria	D_3__Bdellovibrionales	D_4__Bdellovibrionaceae	D_5__OM27 clade		a2e507e242a55040f67d5b1576f26506
	0	0.0414359	0	0		D_1__Proteobacteria	D_2__Deltaproteobacteria	D_3__Bdellovibrionales	D_4__Bdellovibrionaceae	D_5__OM27 clade	D_6__uncultured bacterium	30f93a254fd73e21035572ee367f58ac
TOTAL	0	3.7556	0	0

## Sheet: D. AIMS3 unique ASVs
	Abundance
	AIMS1	AIMS2	AIMS3	AIMS4		Phylum	Class	Order	Family	Genus	Species	conSub@phy_tree$tip.label
	0	0	0.0227998	0		D_1__Proteobacteria	D_2__Gammaproteobacteria	D_3__uncultured	D_4__uncultured bacterium	D_5__uncultured bacterium	D_6__uncultured bacterium	145df45dc24320b43aa01304de030c57
	0	0	0.00949992	0		D_1__Proteobacteria	D_2__Gammaproteobacteria	D_3__Oceanospirillales	D_4__Alcanivoracaceae	D_5__Alcanivorax		b0ad82c11604067ca3780ff8e5f5125e
	0	0	0.0569995	0		D_1__Proteobacteria	D_2__Gammaproteobacteria	D_3__Alteromonadales	D_4__Colwelliaceae	D_5__Thalassotalea		e61a03bf587750637713802a3544b6bf
	0	0	0.0208998	0		D_1__Proteobacteria	D_2__Gammaproteobacteria	D_3__Enterobacteriales	D_4__Enterobacteriaceae	D_5__Serratia		780b0d7b5d94a2870100457e7877f07d
	0	0	0.0132999	0		D_1__Proteobacteria	D_2__Gammaproteobacteria	D_3__Enterobacteriales	D_4__Enterobacteriaceae	D_5__Serratia		1e663de908d79c9d407e89e4e18df4fa
	0	0	0.0132999	0		D_1__Proteobacteria	D_2__Gammaproteobacteria	D_3__Enterobacteriales	D_4__Enterobacteriaceae	D_5__Pantoea		1569cd4bf6cd24400dcdf538e0d8aae4
	0	0	0.0398997	0		D_1__Proteobacteria	D_2__Gammaproteobacteria	D_3__Enterobacteriales	D_4__Enterobacteriaceae			b1e1eefd86685b0c273a49c89004e57a
	0	0	1.14949	0		D_1__Proteobacteria	D_2__Gammaproteobacteria	D_3__Diplorickettsiales	D_4__Diplorickettsiaceae	D_5__Rickettsiella		7c27cbffbd7367b54dc7457eec9d6e22
	0	0	0.0645995	0		D_1__Proteobacteria	D_2__Gammaproteobacteria	D_3__F9P41300-M23	D_4__uncultured bacterium	D_5__uncultured bacterium	D_6__uncultured bacterium	37e2e96eab0d08262fe4d10eb9a89ade
	0	0	0.0208998	0		D_1__Proteobacteria	D_2__Gammaproteobacteria	D_3__Betaproteobacteriales	D_4__Methylophilaceae	D_5__OM43 clade		cfe66360a7df8328fe6336e9b8b4503a
	0	0	0.0189998	0		D_1__Proteobacteria	D_2__Gammaproteobacteria	D_3__Betaproteobacteriales	D_4__Burkholderiaceae	D_5__Tepidimonas	D_6__uncultured bacterium	aade3c8270ed26f2bf2ed7ae2633f707
	0	0	0.0246998	0		D_1__Proteobacteria	D_2__Gammaproteobacteria	D_3__Betaproteobacteriales	D_4__Burkholderiaceae	D_5__Tepidimonas	D_6__uncultured organism	7fd5a27b58d3346861506db7ddaaf748
	0	0	0.0132999	0		D_1__Proteobacteria	D_2__Gammaproteobacteria	D_3__Gammaproteobacteria Incertae Sedis	D_4__Unknown Family	D_5__Acidibacter		8fb29de2c3491112bf0fb7c7b79007c0
	0	0	0.00949992	0		D_1__Firmicutes	D_2__Clostridia	D_3__Clostridiales	D_4__Lachnospiraceae	D_5__Lachnoclostridium 5		7d56d271a4fd77a98f6659b05bc4fb13
	0	0	0.0417997	0		D_1__Firmicutes	D_2__Clostridia	D_3__Clostridiales	D_4__Peptostreptococcaceae			ba81159e469164ebaf84026ada8340f8
	0	0	0.0303998	0		D_1__Firmicutes	D_2__Clostridia	D_3__Clostridiales	D_4__Clostridiaceae 1	D_5__Clostridium sensu stricto 1		8f2774ed6d3bb945f322b68a88366de5
	0	0	0.0474996	0		D_1__Firmicutes	D_2__Clostridia	D_3__Clostridiales	D_4__Clostridiaceae 3	D_5__Clostridiisalibacter	D_6__bacterium YC-ZSS-LKJ129	4bbee9a4ed3e5cd3f77170ae03171d06
	0	0	0.0132999	0		D_1__Firmicutes	D_2__Clostridia	D_3__Clostridiales	D_4__Family XI	D_5__Anaerococcus		bfd5c93b6dd1e4ff510bea55f17b18ad
	0	0	0.00759994	0		D_1__Firmicutes	D_2__Clostridia	D_3__Clostridiales	D_4__Family XI	D_5__Anaerococcus		cb48da3758025d9ee6aa3c929deb1a34
	0	0	0.0189998	0		D_1__Firmicutes	D_2__Clostridia	D_3__Clostridiales	D_4__Eubacteriaceae	D_5__Eubacterium	D_6__Eubacterium limosum	b178095b073fef52450804d89fb40f7e
	0	0	0.0303998	0		D_1__Firmicutes	D_2__Clostridia	D_3__Clostridiales	D_4__Ruminococcaceae	D_5__Ruminococcaceae UCG-008		f53696916b7662759202972237cd8710
	0	0	0.0379997	0		D_1__Firmicutes	D_2__Clostridia	D_3__Clostridiales	D_4__Ruminococcaceae	D_5__Caproiciproducens		c24b18120d5e4285ff57b734a1e15420
	0	0	0.0189998	0		D_1__Firmicutes	D_2__Bacilli	D_3__Bacillales	D_4__Paenibacillaceae	D_5__Brevibacillus		9d3e61f14d4fe970e473a1184384664b
	0	0	0.0455996	0		D_1__Firmicutes	D_2__Bacilli	D_3__Lactobacillales	D_4__Streptococcaceae	D_5__Streptococcus		a88422d6c27e5cb3f1c8a577ea10f7f6
	0	0	0.0170999	0		D_1__Firmicutes	D_2__Bacilli	D_3__Lactobacillales	D_4__Streptococcaceae	D_5__Streptococcus	D_6__Streptococcus mitis	d7f7995d48fc2202b2b4cfdb381dcfd3
	0	0	0.0170999	0		D_1__Firmicutes	D_2__Bacilli	D_3__Lactobacillales	D_4__Lactobacillaceae	D_5__Lactobacillus	D_6__Lactobacillus crispatus	6681049d58490533ac040508b7a20b22
	0	0	0.0208998	0		D_1__Firmicutes	D_2__Bacilli	D_3__Bacillales	D_4__Family XI	D_5__Gemella		e9df7e46d9422c92b2286b82de2a2984
	0	0	0.0474996	0		D_1__Firmicutes	D_2__Bacilli	D_3__Bacillales	D_4__Staphylococcaceae	D_5__Staphylococcus		c58e47889b76d5992902fd197f426104
	0	0	0.0360997	0		D_1__Firmicutes	D_2__Bacilli	D_3__Bacillales	D_4__Staphylococcaceae	D_5__Staphylococcus		1a2b71d5855538d702af14da5fa72d2a
	0	0	0.0246998	0		D_1__Firmicutes	D_2__Bacilli	D_3__Bacillales	D_4__Staphylococcaceae	D_5__Staphylococcus		9be2c5f87fd9d5824b9370da83bd01c2
	0	0	0.00569995	0		D_1__Proteobacteria	D_2__Alphaproteobacteria	D_3__Acetobacterales	D_4__Acetobacteraceae	D_5__Craurococcus	D_6__uncultured bacterium	601e6eca9c8641f57dcf0e5ab127ea0c
	0	0	0.0170999	0		D_1__Proteobacteria	D_2__Alphaproteobacteria	D_3__Acetobacterales	D_4__Acetobacteraceae	D_5__Roseomonas	D_6__uncultured bacterium	873d1187f6c6f959b36d27ef68a7023f
	0	0	0.0892993	0		D_1__Proteobacteria	D_2__Alphaproteobacteria	D_3__Rhizobiales	D_4__Stappiaceae	D_5__Labrenzia		2e371beb95bfbb6eb92ccd5987360ca4
	0	0	0.0227998	0		D_1__Proteobacteria	D_2__Alphaproteobacteria	D_3__Rhodobacterales	D_4__Rhodobacteraceae	D_5__Roseobacter clade NAC11-7 lineage	D_6__uncultured bacterium	3122a3efa1eba7eb5bfd71b254b7eaf0
	0	0	0.0379997	0		D_1__Proteobacteria	D_2__Alphaproteobacteria	D_3__Rhodobacterales	D_4__Rhodobacteraceae	D_5__Maritimibacter		e15696150a8ba1be2f6c78154db55b20
	0	0	0.0816993	0		D_1__Proteobacteria	D_2__Alphaproteobacteria	D_3__Caulobacterales	D_4__Hyphomonadaceae	D_5__Hyphomonas	D_6__uncultured bacterium	dc9998becbacf910e2ecfbca5ad4b347
	0	0	0.0759994	0		D_1__Proteobacteria	D_2__Alphaproteobacteria	D_3__Caulobacterales	D_4__Hyphomonadaceae	D_5__uncultured	D_6__Cladosiphon okamuranus	ce33e503ab2eec03d6829174a12365e6
	0	0	0.0132999	0		D_1__Proteobacteria	D_2__Alphaproteobacteria	D_3__NRL2	D_4__uncultured bacterium	D_5__uncultured bacterium	D_6__uncultured bacterium	d4ed5422097804cc35164bf4b38c3f46
	0	0	0.0113999	0		D_1__Proteobacteria	D_2__Alphaproteobacteria	D_3__Sphingomonadales	D_4__Sphingomonadaceae	D_5__Sphingomonas	D_6__uncultured endolithic bacterium	fe4c11dfca15ce021e2ae70d45ffb923
	0	0	0.0113999	0		D_1__Proteobacteria	D_2__Alphaproteobacteria	D_3__Sphingomonadales	D_4__Sphingomonadaceae	D_5__Sphingomonas	D_6__uncultured bacterium	dd87aa7d88991a6bf09286f4954be207
	0	0	0.0303998	0		D_1__Proteobacteria	D_2__Alphaproteobacteria	D_3__Rickettsiales	D_4__SM2D12	D_5__uncultured alpha proteobacterium	D_6__uncultured alpha proteobacterium	87f5249849670efaf01c742c3ca793d8
	0	0	0.0113999	0		D_1__Proteobacteria	D_2__Alphaproteobacteria	D_3__Rhizobiales	D_4__Rhizobiaceae	D_5__Mesorhizobium		6d9b5102954749bab307469fd1bc861c
	0	0	0.0151999	0		D_1__Proteobacteria	D_2__Alphaproteobacteria	D_3__Rhizobiales	D_4__Xanthobacteraceae	D_5__Bradyrhizobium		e2d7eeac3e61e575b9410b76383cfa41
	0	0	0.00949992	0		D_1__Proteobacteria	D_2__Alphaproteobacteria	D_3__Rhodospirillales	D_4__uncultured	D_5__uncultured Rhizobiaceae bacterium	D_6__uncultured Rhizobiaceae bacterium	e5b9b61c4aa5e6678257e39d9701737f
	0	0	0.0132999	0		D_1__Proteobacteria	D_2__Alphaproteobacteria	D_3__Rhizobiales	D_4__Beijerinckiaceae	D_5__Microvirga	D_6__uncultured alpha proteobacterium	1fa6eed18dfc87915104e982b983ecfd
	0	0	0.0113999	0		D_1__Proteobacteria	D_2__Alphaproteobacteria	D_3__Rhodospirillales	D_4__Terasakiellaceae	D_5__uncultured	D_6__uncultured bacterium	4e75006d610842ea0166f2a75f2b1ad7
	0	0	0.0645995	0		D_1__Proteobacteria	D_2__Alphaproteobacteria	D_3__Caulobacterales	D_4__Caulobacteraceae			4e74e2a99da77e7dc5bb114af0d28c13
	0	0	0.0246998	0		D_1__Proteobacteria	D_2__Alphaproteobacteria	D_3__Rhodobacterales	D_4__Rhodobacteraceae	D_5__Paracoccus		b0a0a8e962f80b00526b1d73fa803bcd
	0	0	0.0284998	0		D_1__Proteobacteria	D_2__Alphaproteobacteria	D_3__Rhodobacterales	D_4__Rhodobacteraceae	D_5__Rubellimicrobium	D_6__uncultured bacterium	83879cba07e9af115c77a6d7bac3fd9c
	0	0	0.0227998	0		D_1__Proteobacteria	D_2__Alphaproteobacteria	D_3__Rhizobiales	D_4__Beijerinckiaceae	D_5__Methylobacterium		d6d164100856056ead3a48b0bf6d2d77
	0	0	0.0113999	0		D_1__Proteobacteria	D_2__Deltaproteobacteria	D_3__Bdellovibrionales	D_4__Bdellovibrionaceae	D_5__Bdellovibrio	D_6__uncultured marine bacterium	eab324a36270951ab3061c7bd171d1b9
	0	0	0.0189998	0		D_1__Proteobacteria	D_2__Deltaproteobacteria	D_3__SAR324 clade(Marine group B)	D_4__metagenome	D_5__metagenome	D_6__metagenome	08e619c13caac60a4ec294ccdd3258f0
	0	0	0.0284998	0		D_1__Chlamydiae	D_2__Chlamydiae	D_3__Chlamydiales	D_4__Simkaniaceae	D_5__metagenome	D_6__metagenome	a3449a9b237c57799dd1430ddff35d79
	0	0	0.0132999	0		D_1__Planctomycetes	D_2__Planctomycetacia	D_3__Pirellulales	D_4__Pirellulaceae	D_5__Pir4 lineage	D_6__Symbiodinium sp. A1	6fc5144540425d30e7be5d7aaf9198f6
	0	0	0.0721994	0		D_1__Planctomycetes	D_2__Planctomycetacia	D_3__Pirellulales	D_4__Pirellulaceae	D_5__Blastopirellula	D_6__uncultured bacterium	35bd079b76156fa0ca376ef35591e0e9
	0	0	0.0132999	0		D_1__Planctomycetes	D_2__Planctomycetacia	D_3__Planctomycetales	D_4__Gimesiaceae	D_5__uncultured	D_6__uncultured organism	d1560f51378336325a64c6aaedf17e94
	0	0	0.0360997	0		D_1__Planctomycetes	D_2__Planctomycetacia	D_3__Planctomycetales	D_4__Rubinisphaeraceae	D_5__Fuerstia	D_6__uncultured bacterium	c4fb83ad02145ff6d71fe02cd873ee2b
	0	0	0.00569995	0		D_1__Planctomycetes	D_2__Planctomycetacia	D_3__Planctomycetales	D_4__Rubinisphaeraceae	D_5__Rubinisphaera		84c8ec693e5b87b5355838f202e53963
	0	0	0.0113999	0		D_1__Spirochaetes	D_2__Leptospirae	D_3__Leptospirales	D_4__Leptospiraceae	D_5__Turneriella	D_6__uncultured bacterium	be70fc12abc26c119406b432ee78bf51
	0	0	0.00949992	0		D_1__Elusimicrobia	D_2__Elusimicrobia	D_3__Lineage IV	D_4__uncultured Termite group 1 bacterium	D_5__uncultured Termite group 1 bacterium	D_6__uncultured Termite group 1 bacterium	d7a6c896495ec69df077bb96fb023220
	0	0	0.0151999	0		D_1__Actinobacteria	D_2__Actinobacteria	D_3__Propionibacteriales	D_4__Propionibacteriaceae			1080c7e54c094333c94358522dc1598f
	0	0	0.0189998	0		D_1__Actinobacteria	D_2__Actinobacteria	D_3__Micrococcales	D_4__Microbacteriaceae	D_5__uncultured bacterium	D_6__uncultured bacterium	e513b58b7552ac626d5b19012272f826
	0	0	0.00759994	0		D_1__Actinobacteria	D_2__Actinobacteria	D_3__Micrococcales	D_4__Microbacteriaceae	D_5__Curtobacterium		17181884ae9ce816bb78812e92034ad3
	0	0	0.0151999	0		D_1__Actinobacteria	D_2__Actinobacteria	D_3__Micrococcales	D_4__Brevibacteriaceae	D_5__Brevibacterium		932d0ceeb0093308d46e0125f879e91e
	0	0	0.0132999	0		D_1__Actinobacteria	D_2__Actinobacteria	D_3__Propionibacteriales	D_4__Nocardioidaceae	D_5__Marmoricola		5def6c39104f0d0eff0cdae1d99db996
	0	0	0.0189998	0		D_1__Actinobacteria	D_2__Actinobacteria	D_3__Micrococcales	D_4__Microbacteriaceae	D_5__Microbacterium		7dcf4a4a5e92deeb3a70a61b0c526f39
	0	0	0.00759994	0		D_1__Actinobacteria	D_2__Actinobacteria	D_3__Micrococcales	D_4__Microbacteriaceae	D_5__Microbacterium		9d8777920562ea0c17846e963b3e9631
	0	0	0.0284998	0		D_1__Actinobacteria	D_2__Actinobacteria	D_3__Micrococcales	D_4__Microbacteriaceae	D_5__Microbacterium		6c92115111041cdee5b2c1f27ab78de2
	0	0	0.0170999	0		D_1__Actinobacteria	D_2__Actinobacteria	D_3__Corynebacteriales	D_4__Corynebacteriaceae	D_5__Corynebacterium 1		97d0ec3bc325ca2340e6ed472ba7e847
	0	0	0.0569995	0		D_1__Actinobacteria	D_2__Actinobacteria	D_3__Corynebacteriales	D_4__Corynebacteriaceae	D_5__Corynebacterium 1	D_6__uncultured bacterium	2fddc61798c3c1cc29dc8d7e53bbc6ab
	0	0	0.0170999	0		D_1__Actinobacteria	D_2__Actinobacteria	D_3__Pseudonocardiales	D_4__Pseudonocardiaceae	D_5__Pseudonocardia		fcf3e19a0cdc8c913489f1a5888c785d
	0	0	0.00949992	0		D_1__Actinobacteria	D_2__Acidimicrobiia	D_3__Microtrichales	D_4__Microtrichaceae	D_5__IMCC26207		478596e418dae8e023946d64f1b7f487
	0	0	0.0113999	0		D_1__Actinobacteria	D_2__Actinobacteria	D_3__Propionibacteriales	D_4__Nocardioidaceae	D_5__Nocardioides	D_6__Nocardioides sp. USM2	5d550b8729b43639a22d841611fff986
	0	0	0.00759994	0		D_1__Actinobacteria	D_2__Actinobacteria	D_3__PeM15	D_4__uncultured bacterium	D_5__uncultured bacterium	D_6__uncultured bacterium	cf6c0a9c81982c7c1eb64f5678401c9b
	0	0	0.0322997	0		D_1__Actinobacteria	D_2__Actinobacteria	D_3__Frankiales	D_4__uncultured	D_5__uncultured bacterium	D_6__uncultured bacterium	6d8f462f12eacac9a5946dcebe0ea12f
	0	0	0.0113999	0		D_1__Actinobacteria	D_2__Thermoleophilia	D_3__Solirubrobacterales	D_4__67-14			12f7b9c6c2a436c0ff18f2792b78bcc1
	0	0	0.00949992	0		D_1__Actinobacteria	D_2__Thermoleophilia	D_3__Solirubrobacterales	D_4__Solirubrobacteraceae	D_5__Conexibacter		c7a0a2fea9ef9f3f2c931dc0ae7870f1
	0	0	0.0113999	0		D_1__Actinobacteria	D_2__Rubrobacteria	D_3__Rubrobacterales	D_4__Rubrobacteriaceae	D_5__Rubrobacter		fa4a0e33edf1767dd47365e72eed4545
	0	0	0.0113999	0		D_1__Firmicutes	D_2__Negativicutes	D_3__Selenomonadales	D_4__Acidaminococcaceae	D_5__uncultured	D_6__uncultured bacterium	b9d52528c3bb5b73c3105ba96f70ce9c
	0	0	1.34519	0		D_1__Bacteroidetes	D_2__Bacteroidia	D_3__Flavobacteriales	D_4__Weeksellaceae	D_5__Chryseobacterium		4b955f81661a8bb8969d53321badb00b
	0	0	0.0189998	0		D_1__Bacteroidetes	D_2__Bacteroidia	D_3__Flavobacteriales	D_4__Weeksellaceae	D_5__Chryseobacterium		a295b1dc657f4b5184e80a4f127cd395
	0	0	0.0132999	0		D_1__Bacteroidetes	D_2__Bacteroidia	D_3__Flavobacteriales	D_4__Flavobacteriaceae	D_5__Lacinutrix		735d99d2f0e09173b6c495cb7237827b
	0	0	0.0132999	0		D_1__Bacteroidetes	D_2__Bacteroidia	D_3__Flavobacteriales	D_4__Flavobacteriaceae	D_5__Cellulophaga	D_6__Cellulophaga lytica	0b10675e2bfe16d85f22d78fad971bd6
	0	0	0.0113999	0		D_1__Bacteroidetes	D_2__Bacteroidia	D_3__Flavobacteriales	D_4__Flavobacteriaceae	D_5__Flavobacterium		f3777505bba0cce27b172e1cb84bc025
	0	0	0.0113999	0		D_1__Bacteroidetes	D_2__Bacteroidia	D_3__Flavobacteriales	D_4__Cryomorphaceae	D_5__Owenweeksia	D_6__uncultured bacterium	ebf64887205b14e220b907f12430ae81
	0	0	0.0132999	0		D_1__Bacteroidetes	D_2__Bacteroidia	D_3__Chitinophagales	D_4__Saprospiraceae	D_5__Membranicola		812ffbe3a39d727bd8e2f7a3e3cb4e9d
	0	0	0.0227998	0		D_1__Bacteroidetes	D_2__Bacteroidia	D_3__Cytophagales	D_4__Hymenobacteraceae	D_5__Hymenobacter	D_6__Hymenobacter qilianensis	70f30f9fa1c26a6aa9c904434fd2036b
	0	0	0.0740994	0		D_1__Bacteroidetes	D_2__Bacteroidia	D_3__Bacteroidales	D_4__Prevotellaceae	D_5__Prevotella	D_6__Prevotella bivia	254981d661755797bce5c45f1eea575e
	0	0	0.00949992	0		D_1__Bacteroidetes	D_2__Bacteroidia	D_3__Bacteroidales	D_4__Dysgonomonadaceae	D_5__Dysgonomonas	D_6__uncultured bacterium	2e8a1239f80248743f59f66150b58f68
	0	0	0.0113999	0		D_1__Bacteroidetes	D_2__Rhodothermia	D_3__Rhodothermales	D_4__Rhodothermaceae	D_5__Salinibacter	D_6__uncultured bacterium	2871511dd720f2679fb5f51e6753aa85
	0	0	0.0151999	0		D_1__Proteobacteria	D_2__Deltaproteobacteria	D_3__Myxococcales	D_4__Nannocystaceae	D_5__uncultured	D_6__uncultured Myxococcales bacterium	f0bbfff5932c0dda3fa239742b6d93b1
	0	0	0.0322997	0		D_1__Proteobacteria	D_2__Deltaproteobacteria	D_3__Myxococcales	D_4__Haliangiaceae	D_5__Haliangium		b31cfa38e27af5b90751099b534426c4
	0	0	0.0113999	0		D_1__Proteobacteria	D_2__Deltaproteobacteria	D_3__Oligoflexales	D_4__0319-6G20	D_5__metagenome	D_6__metagenome	9f74e744e3c952a991979387c69c3f1f
	0	0	0.0189998	0		D_1__Proteobacteria	D_2__Deltaproteobacteria	D_3__Bdellovibrionales	D_4__Bacteriovoracaceae	D_5__Peredibacter	D_6__Bacteriovorax sp. EPC3	ba9532f4d6879efec56e75166c2e8abd
	0	0	0.0189998	0		D_1__Proteobacteria	D_2__Deltaproteobacteria	D_3__Bdellovibrionales	D_4__Bdellovibrionaceae	D_5__OM27 clade	D_6__uncultured Myxococcales bacterium	ec90c9aefcc290cf8194d218a13d7ea2
	0	0	0.00759994	0		D_1__Fusobacteria	D_2__Fusobacteriia	D_3__Fusobacteriales	D_4__Leptotrichiaceae	D_5__Leptotrichia	D_6__unidentified	a52fd04e87b8fff34248c598c6f759c0
	0	0	0.00759994	0		D_1__Lentisphaerae	D_2__Lentisphaeria	D_3__Lentisphaerales	D_4__Lentisphaeraceae	D_5__Lentisphaera	D_6__uncultured bacterium	31f78d62069b2e200f01862bbede6795
	0	0	0.0474996	0		D_1__Proteobacteria	D_2__Deltaproteobacteria	D_3__Oligoflexales	D_4__Oligoflexaceae	D_5__uncultured	D_6__uncultured proteobacterium	522f7e3635fb2693f7a0b9b19261cd29
	0	0	0.0246998	0		D_1__Proteobacteria	D_2__Gammaproteobacteria	D_3__Coxiellales	D_4__Coxiellaceae	D_5__Coxiella		4a92eec14f9eecc10f16d1b49e302daf
TOTAL	0	0	4.80316	0

## Sheet: E. AIMS4 unique ASVs
	Abundance
	AIMS1	AIMS2	AIMS3	AIMS4		Phylum	Class	Order	Family	Genus	Species	conSub@phy_tree$tip.label
	0	0	0	0.0279799		D_1__Proteobacteria	D_2__Gammaproteobacteria	D_3__Oceanospirillales	D_4__Halomonadaceae	D_5__Halomonas		9d686dda8c55bced0209a27326546ee0
	0	0	0	0.021523		D_1__Proteobacteria	D_2__Gammaproteobacteria	D_3__Oceanospirillales	D_4__Halomonadaceae	D_5__Halomonas		7cc7a3a7194a9888747f9b86445cf527
	0	0	0	0.0258276		D_1__Proteobacteria	D_2__Gammaproteobacteria	D_3__Enterobacteriales	D_4__Enterobacteriaceae			8ae7413f3a05a3d472b594e339661e5a
	0	0	0	0.021523		D_1__Proteobacteria	D_2__Gammaproteobacteria	D_3__Pseudomonadales	D_4__Moraxellaceae	D_5__Psychrobacter		66b2cb3365b73bcb0504471014a26de6
	0	0	0	0.126985		D_1__Proteobacteria	D_2__Gammaproteobacteria	D_3__Pseudomonadales	D_4__Pseudomonadaceae	D_5__Pseudomonas		25828670d3a10e49d56413d62610cb8d
	0	0	0	0.0193707		D_1__Proteobacteria	D_2__Gammaproteobacteria	D_3__Oceanospirillales	D_4__Pseudohongiellaceae	D_5__Pseudohongiella		36d167b07b80bff8c93def098c27b446
	0	0	0	0.0667212		D_1__Proteobacteria	D_2__Gammaproteobacteria					2a62ac39c9d4519a463bb87c4adf2293
	0	0	0	0.036589		D_1__Proteobacteria	D_2__Gammaproteobacteria	D_3__Diplorickettsiales	D_4__Diplorickettsiaceae	D_5__Rickettsiella		737713cbde69944eb6cce9ebbcc1441b
	0	0	0	0.021523		D_1__Proteobacteria	D_2__Gammaproteobacteria	D_3__Gammaproteobacteria Incertae Sedis	D_4__Unknown Family	D_5__Candidatus Berkiella	D_6__uncultured bacterium	278aa38d06cd66a21163c0f3c04222f8
	0	0	0	0.0279799		D_1__Proteobacteria	D_2__Gammaproteobacteria	D_3__Nitrosococcales	D_4__Methylophagaceae	D_5__Methylophaga		5e0f84fa9e6fb8e22a24c1bf7ec8bf63
	0	0	0	0.036589		D_1__Proteobacteria	D_2__Gammaproteobacteria	D_3__Betaproteobacteriales	D_4__Neisseriaceae	D_5__Neisseria		46588c2735d5ec4529bbf859dca0b90f
	0	0	0	0.0860919		D_1__Proteobacteria	D_2__Gammaproteobacteria	D_3__Betaproteobacteriales	D_4__Burkholderiaceae	D_5__Sutterella	D_6__gut metagenome	c7b5f5949c7f155e5947be9c4081e6eb
	0	0	0	0.0408936		D_1__Proteobacteria	D_2__Gammaproteobacteria	D_3__Betaproteobacteriales	D_4__Burkholderiaceae	D_5__Pigmentiphaga	D_6__uncultured bacterium	54b388c1945ac0ec28e045d257a9f1ba
	0	0	0	0.0258276		D_1__Proteobacteria	D_2__Gammaproteobacteria	D_3__Betaproteobacteriales	D_4__Burkholderiaceae	D_5__Massilia		4d77292032020edd6b8b7dcc14bbcf63
	0	0	0	0.0236753		D_1__Proteobacteria	D_2__Gammaproteobacteria	D_3__Betaproteobacteriales	D_4__Burkholderiaceae	D_5__Massilia	D_6__uncultured Massilia sp.	9589710274bddf073553f2e96361151a
	0	0	0	0.0279799		D_1__Proteobacteria	D_2__Gammaproteobacteria	D_3__Betaproteobacteriales	D_4__Burkholderiaceae	D_5__Burkholderia-Caballeronia-Paraburkholderia		bfb0e8f6ddf60d78b6c471a002678746
	0	0	0	0.0236753		D_1__Proteobacteria	D_2__Gammaproteobacteria	D_3__Betaproteobacteriales	D_4__Hydrogenophilaceae	D_5__uncultured		699b2187b0d53d3ceb2433db7e3b75c3
	0	0	0	0.0451982		D_1__Proteobacteria	D_2__Gammaproteobacteria	D_3__Betaproteobacteriales	D_4__Burkholderiaceae	D_5__Comamonas		ca03193f3fb77161f99de065f16629bc
	0	0	0	0.0860919		D_1__Proteobacteria	D_2__Gammaproteobacteria	D_3__Betaproteobacteriales	D_4__Burkholderiaceae	D_5__Delftia		8ca144199ad655306c14ba1724093bf3
	0	0	0	0.0301322		D_1__Proteobacteria	D_2__Gammaproteobacteria	D_3__Betaproteobacteriales	D_4__Burkholderiaceae	D_5__Aquabacterium		029494b31a26e5a405bfc6a25703b482
	0	0	0	0.0430459		D_1__Proteobacteria	D_2__Gammaproteobacteria	D_3__Gammaproteobacteria Incertae Sedis	D_4__Unknown Family	D_5__Acidibacter	D_6__uncultured eubacterium WD2124	2aac04678d8cacd4cc2d407d08469fdb
	0	0	0	0.0236753		D_1__Firmicutes	D_2__Clostridia	D_3__Clostridiales	D_4__Lachnospiraceae	D_5__Butyrivibrio 2	D_6__uncultured bacterium	8dc0fe3f961afaef6657dcd4383a6a78
	0	0	0	0.148508		D_1__Firmicutes	D_2__Clostridia	D_3__Clostridiales	D_4__Family XIII	D_5__uncultured		54b1877307c67bf97959227f1643bda2
	0	0	0	0.021523		D_1__Firmicutes	D_2__Clostridia	D_3__Clostridiales	D_4__Peptostreptococcaceae	D_5__Peptostreptococcus	D_6__uncultured organism	726fb47701c6df48b0affc01ff5dd511
	0	0	0	0.0538074		D_1__Firmicutes	D_2__Clostridia	D_3__Clostridiales	D_4__Clostridiaceae 3	D_5__Clostridiisalibacter	D_6__bacterium YC-ZSS-LKJ129	afae1e7ab3ee4ab62aaca8e8b0755e70
	0	0	0	0.0301322		D_1__Firmicutes	D_2__Clostridia	D_3__Clostridiales	D_4__Clostridiaceae 3			dc78d7105cdcb0afc925a9d83d6cc9ba
	0	0	0	0.021523		D_1__Firmicutes	D_2__Clostridia	D_3__Clostridiales	D_4__Ruminococcaceae	D_5__Faecalibacterium		1c04569839b3cbf17413b6a69e0dae46
	0	0	0	0.0451982		D_1__Firmicutes	D_2__Clostridia	D_3__Clostridiales	D_4__Ruminococcaceae	D_5__Butyricicoccus		579e9ce9ad80f9f26758bbb8aa6a4531
	0	0	0	0.0107615		D_1__Firmicutes	D_2__Clostridia	D_3__Clostridiales	D_4__Ruminococcaceae	D_5__Ruminococcaceae UCG-008	D_6__uncultured Ruminococcaceae bacterium	6ef989160562ed8d698fb4e438a2ae9e
	0	0	0	0.0129138		D_1__Firmicutes	D_2__Clostridia	D_3__Clostridiales	D_4__Ruminococcaceae	D_5__Caproiciproducens		eaa28b2cd3c66833f1d69ccc73af8fe3
	0	0	0	0.0387413		D_1__Firmicutes	D_2__Clostridia	D_3__Clostridiales	D_4__Ruminococcaceae	D_5__Ruminococcaceae UCG-009		834afac14274364a90503f372d3cf070
	0	0	0	0.122681		D_1__Firmicutes	D_2__Bacilli	D_3__Bacillales	D_4__Paenibacillaceae	D_5__Paenibacillus	D_6__Paenibacillus darwinianus	0605c370a5c1bfd1d8bbb91f2a3b0271
	0	0	0	0.0430459		D_1__Firmicutes	D_2__Bacilli	D_3__Lactobacillales	D_4__Lactobacillaceae	D_5__Lactobacillus	D_6__Lactobacillus delbrueckii	e5214fa76bc91e29c6effd3ff05d8096
	0	0	0	0.0387413		D_1__Firmicutes	D_2__Bacilli	D_3__Lactobacillales	D_4__Lactobacillaceae	D_5__Lactobacillus	D_6__Lactobacillus iners AB-1	5ff3e42a4964c3176b6c22afe885e0cb
	0	0	0	0.0279799		D_1__Firmicutes	D_2__Bacilli	D_3__Bacillales	D_4__Bacillaceae	D_5__Bacillus		025ead47edf19386ba51146875b7641a
	0	0	0	0.00645689		D_1__Firmicutes	D_2__Bacilli	D_3__Bacillales	D_4__Bacillaceae	D_5__Anoxybacillus		fc71a82939d4611d3abd081631f4e1ee
	0	0	0	0.0301322		D_1__Firmicutes	D_2__Bacilli	D_3__Bacillales	D_4__Bacillaceae	D_5__Geobacillus		0a6717aa74c45780487b407128fb331f
	0	0	0	0.0301322		D_1__Firmicutes	D_2__Bacilli	D_3__Bacillales	D_4__Bacillaceae	D_5__Bacillus		3eb953a3953eec8b1334c4a22a32b5ac
	0	0	0	0.0473505		D_1__Firmicutes	D_2__Bacilli	D_3__Bacillales	D_4__Staphylococcaceae	D_5__Staphylococcus		18250929dacd151c8f4b67a0c9acdaa7
	0	0	0	0.0258276		D_1__Firmicutes	D_2__Bacilli	D_3__Bacillales	D_4__Staphylococcaceae	D_5__Salinicoccus	D_6__Salinicoccus sp.	6a53d88657d16849c32efa2ce2c9514b
	0	0	0	0.0624166		D_1__Firmicutes	D_2__Bacilli	D_3__Lactobacillales	D_4__Lactobacillaceae	D_5__Lactobacillus		98f201f5381d97e36c84b1da1d9bb541
	0	0	0	0.0301322		D_1__Proteobacteria	D_2__Alphaproteobacteria	D_3__Elsterales	D_4__uncultured	D_5__uncultured bacterium	D_6__uncultured bacterium	40a557c444fca21a026fc39c8652d16e
	0	0	0	0.0193707		D_1__Proteobacteria	D_2__Alphaproteobacteria	D_3__Acetobacterales	D_4__Acetobacteraceae			e43c960d2465dc54ddf85ed41c09632c
	0	0	0	0.036589		D_1__Proteobacteria	D_2__Alphaproteobacteria	D_3__Rhizobiales	D_4__Rhizobiaceae	D_5__Aurantimonas		ea5b1d96e02605acd3791f22111f0a7d
	0	0	0	0.0322844		D_1__Proteobacteria	D_2__Alphaproteobacteria	D_3__Rhizobiales	D_4__Xanthobacteraceae	D_5__Rhodoplanes		79ade9783b9782e3e6557309656a3a61
	0	0	0	0.0344367		D_1__Proteobacteria	D_2__Alphaproteobacteria	D_3__Rhizobiales	D_4__Stappiaceae	D_5__Labrenzia		9d1ae318ad975e9ab78fb8cfb4721c96
	0	0	0	0.0301322		D_1__Proteobacteria	D_2__Alphaproteobacteria	D_3__Rhodobacterales	D_4__Rhodobacteraceae	D_5__Maritimibacter		cc779fde0eeb5827b6ef0932b536ec45
	0	0	0	0.0344367		D_1__Proteobacteria	D_2__Alphaproteobacteria	D_3__Caulobacterales	D_4__Hyphomonadaceae	D_5__Henriciella	D_6__uncultured bacterium	0e191092a65b27504025f867b9ace889
	0	0	0	0.0172184		D_1__Proteobacteria	D_2__Alphaproteobacteria	D_3__Sphingomonadales	D_4__Sphingomonadaceae	D_5__Sphingomonas	D_6__freshwater metagenome	a2fc820e1e1ba325258b787d4a85ed08
	0	0	0	0.0236753		D_1__Proteobacteria	D_2__Alphaproteobacteria	D_3__Sphingomonadales	D_4__Sphingomonadaceae	D_5__Sphingomonas		36ced7457e28ccb1c65715770043cf08
	0	0	0	0.0172184		D_1__Proteobacteria	D_2__Alphaproteobacteria	D_3__Sphingomonadales	D_4__Sphingomonadaceae	D_5__Altererythrobacter	D_6__Altererythrobacter ishigakiensis	9e2e1b02fd73bd163ec171b8ac905143
	0	0	0	0.0559597		D_1__Proteobacteria	D_2__Alphaproteobacteria	D_3__Rhizobiales	D_4__Rhizobiaceae	D_5__Phyllobacterium		f22d44c089cd14fc6e863f62a63bd69f
	0	0	0	0.0129138		D_1__Proteobacteria	D_2__Alphaproteobacteria	D_3__Rhizobiales	D_4__Rhizobiaceae	D_5__Mesorhizobium		d967a3c5cc39d832c00ab4081734265a
	0	0	0	0.0839396		D_1__Proteobacteria	D_2__Alphaproteobacteria	D_3__Micavibrionales	D_4__Micavibrionaceae	D_5__uncultured	D_6__uncultured bacterium	4c22be7908a02235df4ca73a4b470626
	0	0	0	0.0129138		D_1__Proteobacteria	D_2__Alphaproteobacteria	D_3__Rickettsiales	D_4__SM2D12	D_5__uncultured bacterium	D_6__uncultured bacterium	90e7907b0f42698491df9d8fd1b884c4
	0	0	0	0.0236753		D_1__Proteobacteria	D_2__Alphaproteobacteria	D_3__Rhizobiales	D_4__Xanthobacteraceae	D_5__Afipia	D_6__uncultured Bradyrhizobium sp.	8b0878e8fa1d2793e27d6272ef2928b0
	0	0	0	0.0451982		D_1__Proteobacteria	D_2__Alphaproteobacteria	D_3__Rhizobiales	D_4__Xanthobacteraceae	D_5__Afipia	D_6__uncultured Bradyrhizobium sp.	454b5c9b106a8660c53958decedb6c1e
	0	0	0	0.021523		D_1__Proteobacteria	D_2__Alphaproteobacteria	D_3__Rhodobacterales	D_4__Rhodobacteraceae	D_5__Amaricoccus		f4235f0fcd38c339f36fb71ed27348f3
	0	0	0	0.0193707		D_1__Proteobacteria	D_2__Alphaproteobacteria					1e4f0b5645d27d017a6f07bb1eb0e2b5
	0	0	0	0.0710258		D_1__Proteobacteria	D_2__Alphaproteobacteria	D_3__Rhizobiales	D_4__Kaistiaceae	D_5__Kaistia		5cf3044dcff87d3af7e2f314ce8bb1e8
	0	0	0	0.0150661		D_1__Proteobacteria	D_2__Alphaproteobacteria	D_3__Rhodospirillales	D_4__Terasakiellaceae	D_5__uncultured	D_6__uncultured bacterium	206082980b2b4e605d4b2f4b2f2db660
	0	0	0	0.0193707		D_1__Proteobacteria	D_2__Alphaproteobacteria	D_3__Rhodospirillales	D_4__Terasakiellaceae	D_5__uncultured	D_6__uncultured Rhodospirillales bacterium	0c056630ac256b98984501832a64d9bd
	0	0	0	0.0172184		D_1__Proteobacteria	D_2__Alphaproteobacteria	D_3__Rickettsiales	D_4__AB1	D_5__Alphaproteobacteria bacterium GWB1_45_5	D_6__Alphaproteobacteria bacterium GWB1_45_5	8618d75adddbea7d39023f2f724202a5
	0	0	0	0.0645689		D_1__Proteobacteria	D_2__Alphaproteobacteria	D_3__Caulobacterales	D_4__Caulobacteraceae	D_5__Brevundimonas		282f89096bee27993b9552d9f86a550d
	0	0	0	0.0667212		D_1__Proteobacteria	D_2__Alphaproteobacteria	D_3__Rhodobacterales	D_4__Rhodobacteraceae	D_5__Loktanella		cb21d7296b2675a545c1cd1b23dfce3d
	0	0	0	0.0451982		D_1__Proteobacteria	D_2__Alphaproteobacteria	D_3__Rhodobacterales	D_4__Rhodobacteraceae	D_5__Paracoccus	D_6__Paracoccus yeei	21d3bd43e4bdaa4885ab81177eaa48c4
	0	0	0	0.0193707		D_1__Proteobacteria	D_2__Alphaproteobacteria	D_3__Rhizobiales	D_4__Beijerinckiaceae	D_5__Methylobacterium	D_6__Methylobacterium aquaticum	4bba628dfc3ca5d5ef180395ef3ffd84
	0	0	0	0.0451982		D_1__Epsilonbacteraeota	D_2__Campylobacteria	D_3__Campylobacterales	D_4__Sulfurospirillaceae	D_5__Sulfurospirillum		89c0701d2706d6eee53a0876ed3838cb
	0	0	0	0.00860919		D_1__Planctomycetes	D_2__Phycisphaerae	D_3__Phycisphaerales	D_4__Phycisphaeraceae	D_5__SM1A02	D_6__uncultured planctomycete	e3ee5b44bcd35ffb7d45a6e65d5ddab6
	0	0	0	0.00645689		D_1__Planctomycetes	D_2__Phycisphaerae	D_3__Phycisphaerales	D_4__Phycisphaeraceae	D_5__SM1A02		10a5d4f9e1d555b657861019a311894c
	0	0	0	0.0258276		D_1__Planctomycetes	D_2__Phycisphaerae	D_3__Phycisphaerales	D_4__Phycisphaeraceae	D_5__uncultured	D_6__uncultured bacterium	5778cc66b6dee62c877bab2ee1c20606
	0	0	0	0.0129138		D_1__Planctomycetes	D_2__Planctomycetacia	D_3__Pirellulales	D_4__Pirellulaceae	D_5__Rhodopirellula	D_6__planctomycete str. 610	33987338ec5615775c3831f7e9f3cc26
	0	0	0	0.0107615		D_1__Planctomycetes	D_2__Planctomycetacia	D_3__Pirellulales	D_4__Pirellulaceae	D_5__Blastopirellula		5e69dae99b6d9febb7d17d77c2bda49a
	0	0	0	0.0193707		D_1__Actinobacteria	D_2__Coriobacteriia	D_3__Coriobacteriales	D_4__Coriobacteriaceae	D_5__Collinsella		87de28235d4f06163fb96e056154bdd9
	0	0	0	0.00860919		D_1__Actinobacteria	D_2__Actinobacteria	D_3__Micrococcales	D_4__Microbacteriaceae	D_5__Leifsonia		4b688c6dfb2ab022343ff3929096f6c3
	0	0	0	0.0602643		D_1__Actinobacteria	D_2__Actinobacteria	D_3__Micrococcales	D_4__Microbacteriaceae	D_5__Microbacterium		038520b818771369a43e932d02f7eaa3
	0	0	0	0.0301322		D_1__Actinobacteria	D_2__Actinobacteria					f439616cef602373e5573a463f159729
	0	0	0	0.036589		D_1__Actinobacteria	D_2__Actinobacteria	D_3__Corynebacteriales	D_4__Corynebacteriaceae			8c7d9b2e2bccc4eb3aa575c964e27158
	0	0	0	0.0279799		D_1__Actinobacteria	D_2__Actinobacteria	D_3__Corynebacteriales	D_4__Corynebacteriaceae	D_5__Corynebacterium 1	D_6__uncultured bacterium	5ca6f427996a94c7e61679d5b8cecdb8
	0	0	0	0.0193707		D_1__Actinobacteria	D_2__Actinobacteria	D_3__Corynebacteriales	D_4__Corynebacteriaceae	D_5__Corynebacterium 1		6284c5146b6f7b4466493dc20c9c6d21
	0	0	0	0.0150661		D_1__Actinobacteria	D_2__Actinobacteria	D_3__Bifidobacteriales	D_4__Bifidobacteriaceae	D_5__Gardnerella	D_6__uncultured bacterium	a754be41c8abdabf4c7a50ee4f8ffa39
	0	0	0	0.0430459		D_1__Actinobacteria	D_2__Actinobacteria	D_3__Bifidobacteriales	D_4__Bifidobacteriaceae	D_5__Bifidobacterium	D_6__Bifidobacterium animalis	0eaaaee552cca35ce54383321ba6124c
	0	0	0	0.0150661		D_1__Actinobacteria	D_2__Acidimicrobiia	D_3__Microtrichales	D_4__uncultured	D_5__uncultured bacterium	D_6__uncultured bacterium	fc0d306cd2136432dbae962fbcfc5800
	0	0	0	0.021523		D_1__Actinobacteria	D_2__Acidimicrobiia	D_3__Microtrichales	D_4__Ilumatobacteraceae	D_5__CL500-29 marine group	D_6__metagenome	b41d5fb0ea76203602f3ecc156e580fb
	0	0	0	0.036589		D_1__Actinobacteria	D_2__Acidimicrobiia	D_3__Microtrichales	D_4__Microtrichaceae	D_5__Sva0996 marine group	D_6__uncultured bacterium	d92c62a3cec60f35a6d6997b1e75150d
	0	0	0	0.021523		D_1__Actinobacteria	D_2__Actinobacteria	D_3__Propionibacteriales	D_4__Nocardioidaceae	D_5__Nocardioides	D_6__Nocardioides iriomotensis	48fb8a959ccb5ca95e8b2a88e63b3a59
	0	0	0	0.0559597		D_1__Actinobacteria	D_2__Actinobacteria	D_3__Frankiales	D_4__Geodermatophilaceae	D_5__Blastococcus		7f43a4c1fff44e89dad582bdc060c17b
	0	0	0	0.0193707		D_1__Actinobacteria	D_2__Actinobacteria	D_3__Kineosporiales	D_4__Kineosporiaceae	D_5__Quadrisphaera	D_6__uncultured bacterium	89bda54490d407a3326b5f5f3eb892e0
	0	0	0	0.0193707		D_1__Firmicutes	D_2__Negativicutes	D_3__Selenomonadales	D_4__Veillonellaceae	D_5__Anaerovibrio	D_6__uncultured bacterium	a900a54af8bd32d8c1bfce191adb9e87
	0	0	0	0.0258276		D_1__Bacteroidetes	D_2__Bacteroidia	D_3__Flavobacteriales	D_4__Cryomorphaceae			4d6c3238c7efc633518de5dc6f797d6f
	0	0	0	0.0129138		D_1__Bacteroidetes	D_2__Bacteroidia	D_3__Flavobacteriales	D_4__Weeksellaceae	D_5__Elizabethkingia	D_6__Elizabethkingia meningoseptica	7d14902907622feb6691a5976b368c95
	0	0	0	0.0301322		D_1__Bacteroidetes	D_2__Bacteroidia	D_3__Flavobacteriales	D_4__Weeksellaceae	D_5__Bergeyella		2c88263b60b777efe86fb3645dd0da7f
	0	0	0	0.0473505		D_1__Bacteroidetes	D_2__Bacteroidia	D_3__Flavobacteriales	D_4__Weeksellaceae	D_5__Cloacibacterium	D_6__uncultured bacterium	3152d78d1800fa65594f7622c8b8b386
	0	0	0	0.0193707		D_1__Bacteroidetes	D_2__Bacteroidia	D_3__Flavobacteriales	D_4__Weeksellaceae	D_5__Chryseobacterium	D_6__Chryseobacterium hominis	1dea63ed0ed51f227431ccba0c1747b1
	0	0	0	0.0172184		D_1__Bacteroidetes	D_2__Bacteroidia	D_3__Flavobacteriales	D_4__Weeksellaceae	D_5__Moheibacter	D_6__uncultured bacterium	941f5573d030c2ff3b571fb4d536a7c9
	0	0	0	0.0258276		D_1__Bacteroidetes	D_2__Bacteroidia	D_3__Flavobacteriales	D_4__Flavobacteriaceae	D_5__Flavobacterium		00c13b22200b1f5850fd4960f4b59ccc
	0	0	0	0.0129138		D_1__Bacteroidetes	D_2__Bacteroidia	D_3__Flavobacteriales	D_4__Flavobacteriaceae	D_5__Flavobacterium	D_6__bacterium enrichment culture clone NSS3-1	ed9a044da6d111b0671738869e1017d9
	0	0	0	0.0322844		D_1__Bacteroidetes	D_2__Bacteroidia	D_3__Chitinophagales	D_4__Chitinophagaceae	D_5__Flavisolibacter	D_6__uncultured Flavobacterium sp.	0964963ac7c16c87326cae6c4c2b9355
	0	0	0	0.036589		D_1__Bacteroidetes	D_2__Bacteroidia	D_3__Chitinophagales	D_4__Chitinophagaceae	D_5__Cnuella	D_6__uncultured bacterium	50d324ab4cb883000e170d3eeb788a97
	0	0	0	0.0344367		D_1__Bacteroidetes	D_2__Bacteroidia	D_3__Cytophagales	D_4__Cyclobacteriaceae	D_5__Fabibacter	D_6__Flammeovirgaceae bacterium EF2C-B566	2bf1e769b072f6a6b71b22360f2427bf
	0	0	0	0.0107615		D_1__Bacteroidetes	D_2__Bacteroidia	D_3__Cytophagales				4e71aafbda5f814e014eda0832f5a9b8
	0	0	0	0.13129		D_1__Bacteroidetes	D_2__Bacteroidia	D_3__Cytophagales	D_4__Hymenobacteraceae	D_5__Nibribacter	D_6__uncultured bacterium	e8452413b005a499591faa4d76c6dbdd
	0	0	0	0.021523		D_1__Bacteroidetes	D_2__Bacteroidia	D_3__Cytophagales	D_4__Hymenobacteraceae	D_5__Hymenobacter	D_6__uncultured bacterium	db5672b71a37335359e621476cda8d73
	0	0	0	0.0107615		D_1__Bacteroidetes	D_2__Bacteroidia	D_3__Bacteroidales	D_4__Prevotellaceae	D_5__Prevotella	D_6__Prevotella sp. oral taxon 299 str. F0039	335e7c006bdbf3749f63feaf6dcb3d9f
	0	0	0	0.0172184		D_1__Bacteroidetes	D_2__Bacteroidia	D_3__Sphingobacteriales	D_4__Sphingobacteriaceae	D_5__Sphingobacterium	D_6__Sphingobacterium faecium	89a8f50a6c96982e3222737b375fbd9f
	0	0	0	0.0344367		D_1__Bacteroidetes	D_2__Rhodothermia	D_3__Rhodothermales	D_4__Rhodothermaceae	D_5__uncultured	D_6__uncultured bacterium	ae35e0297b5bbeb7391fa00323024aec
	0	0	0	0.021523		D_1__Bacteroidetes	D_2__Rhodothermia	D_3__Rhodothermales	D_4__Rhodothermaceae	D_5__Salinibacter		ec07db2f4888507540b3298c9343e443
	0	0	0	0.0990056		D_1__Bacteroidetes	D_2__Rhodothermia	D_3__Rhodothermales	D_4__Rhodothermaceae	D_5__Salinibacter	D_6__uncultured halophilic eubacterium	cae0562f91c3ebac34e6839e09f47327
	0	0	0	0.314235		D_1__Bacteroidetes	D_2__Rhodothermia	D_3__Rhodothermales	D_4__Rhodothermaceae	D_5__Salinibacter	D_6__uncultured halophilic eubacterium	f8fd67c3fc55822ad8e240b50788495f
	0	0	0	0.0150661		D_1__Bacteroidetes	D_2__Rhodothermia	D_3__Rhodothermales	D_4__Rhodothermaceae	D_5__Salinibacter		52db4cd36e53ec534d686017928ec42a
	0	0	0	0.0258276		D_1__Bacteroidetes	D_2__Rhodothermia	D_3__Rhodothermales	D_4__Rhodothermaceae	D_5__Salinibacter	D_6__uncultured bacterium	4c1bdaba5cdf7223d2ca900d4fe5d75d
	0	0	0	0.0129138		D_1__Bacteroidetes	D_2__Rhodothermia	D_3__Rhodothermales	D_4__Rhodothermaceae	D_5__Salinibacter	D_6__uncultured Salinibacter sp.	a793aa68531051d965eeb3fef34661d2
	0	0	0	0.0538074		D_1__Proteobacteria	D_2__Deltaproteobacteria	D_3__Desulfovibrionales	D_4__Desulfovibrionaceae	D_5__Desulfovibrio		36f44359aff7e23c6efecab7fb4b687b
	0	0	0	0.0451982		D_1__Proteobacteria	D_2__Deltaproteobacteria	D_3__Desulfovibrionales	D_4__Desulfovibrionaceae	D_5__Bilophila	D_6__uncultured bacterium	dcc9c5e45319d62b677c97e0437ce4db
	0	0	0	0.0236753		D_1__Proteobacteria	D_2__Deltaproteobacteria	D_3__Myxococcales	D_4__Blfdi19	D_5__uncultured bacterium	D_6__uncultured bacterium	84a9a30a30af9d0b4fb0f6227c87bc51
	0	0	0	0.036589		D_1__Proteobacteria	D_2__Deltaproteobacteria	D_3__Bdellovibrionales	D_4__Bacteriovoracaceae	D_5__Peredibacter	D_6__uncultured bacterium	caeb2e033b71fa98d3d8407c11e14915
	0	0	0	0.0150661		D_1__Proteobacteria	D_2__Deltaproteobacteria	D_3__Bdellovibrionales	D_4__Bdellovibrionaceae	D_5__OM27 clade	D_6__uncultured bacterium	74cc28b68d6b5e8ef310239a0b88607d
	0	0	0	0.0495028		D_1__Proteobacteria	D_2__Deltaproteobacteria	D_3__Bdellovibrionales	D_4__Bdellovibrionaceae	D_5__OM27 clade	D_6__uncultured delta proteobacterium	f8e4a3e6416f4482485f1a7ee43ca3c9
	0	0	0	0.0129138		D_1__Proteobacteria	D_2__Deltaproteobacteria	D_3__Bradymonadales	D_4__Bradymonadaceae	D_5__uncultured bacterium	D_6__uncultured bacterium	5c3a2e81c73fca628883f4cbee8ea2c6
	0	0	0	0.0322844		D_1__Proteobacteria	D_2__Deltaproteobacteria	D_3__Bradymonadales	D_4__Bradymonadaceae	D_5__uncultured bacterium	D_6__uncultured bacterium	d5737c1f6386453edc8fdb3241873cde
TOTAL	0	0	0	4.41436

## Sheet: F. Common ASVs (Abun > 0.1%)
	Abundance
	AIMS1	AIMS2	AIMS3	AIMS4		Phylum	Class	Order	Family	Genus	Species	conSub@phy_tree$tip.label
	0.306755	0.0546201	0.0892993	0.247514		D_1__Proteobacteria	D_2__Gammaproteobacteria	D_3__Legionellales	D_4__Legionellaceae	D_5__Legionella	D_6__uncultured Legionellales bacterium	95d60b331c7a7d87840d14dcbe61377c
	0.297733	0.113007	0.153899	0.228143		D_1__Proteobacteria	D_2__Gammaproteobacteria	D_3__uncultured	D_4__uncultured organism	D_5__uncultured organism	D_6__uncultured organism	a59fab75ea4d14b7a714afdc1200eeb7
	1.13003	0.154443	0.0550996	0.29056		D_1__Proteobacteria	D_2__Gammaproteobacteria	D_3__Alteromonadales	D_4__Colwelliaceae	D_5__Thalassotalea		e5d9947be723f7bb7a3535de01240b67
	1.17514	0.182695	0.0816993	0.316388		D_1__Proteobacteria	D_2__Gammaproteobacteria	D_3__Alteromonadales	D_4__Colwelliaceae	D_5__Thalassotalea		5912dd566dffcc86d12c718dd15c9901
	0.602233	2.31288	3.50737	4.5435		D_1__Proteobacteria	D_2__Gammaproteobacteria	D_3__Alteromonadales	D_4__Alteromonadaceae	D_5__Alteromonas		a799b6347eed328bc2413d8df13381a5
	0.275178	0.870155	0.839793	1.48508		D_1__Proteobacteria	D_2__Gammaproteobacteria	D_3__Alteromonadales	D_4__Alteromonadaceae	D_5__Alteromonas		ab16548aa6887db45c3b0c3c970c88ba
	0.484944	1.40694	2.00448	4.13887		D_1__Proteobacteria	D_2__Gammaproteobacteria	D_3__Alteromonadales	D_4__Alteromonadaceae			e3c9fb8d8e882e9f6d98ff1d7c32f03f
	4.31262	4.61069	6.99194	6.99496		D_1__Proteobacteria	D_2__Gammaproteobacteria	D_3__Alteromonadales	D_4__Alteromonadaceae			324499b03d46622141270fc634500ef1
	0.748844	0.63284	0.0607995	0.535922		D_1__Proteobacteria	D_2__Gammaproteobacteria	D_3__Alteromonadales	D_4__Alteromonadaceae	D_5__uncultured	D_6__Alteromonadaceae EF3B-B802	61736cc294067b0afda05cbba078155d
	0.227811	0.0527367	0.281198	0.204468		D_1__Proteobacteria	D_2__Gammaproteobacteria	D_3__Alteromonadales	D_4__Pseudoalteromonadaceae			2a3203ae4d4d8ad19d141b3bd0061b3c
	2.91869	6.40374	1.07349	1.73906		D_1__Proteobacteria	D_2__Gammaproteobacteria	D_3__Vibrionales	D_4__Vibrionaceae	D_5__Vibrio		26a930ff8d7ae487ae9b3beaf07b53ca
	3.83895	12.5946	1.67009	2.78938		D_1__Proteobacteria	D_2__Gammaproteobacteria	D_3__Vibrionales	D_4__Vibrionaceae	D_5__Vibrio		ae8a6381f4e78d50e3fad0e2faad8ea0
	4.46149	9.40784	1.51809	2.96371		D_1__Proteobacteria	D_2__Gammaproteobacteria	D_3__Vibrionales	D_4__Vibrionaceae	D_5__Vibrio		613a6844484c3b2f90d38399d2698624
	1.42551	2.83271	0.205198	1.05893		D_1__Proteobacteria	D_2__Gammaproteobacteria	D_3__Vibrionales	D_4__Vibrionaceae	D_5__Vibrio		8402687536a2b16b84ed72fbc63b9988
	0.128567	0.288168	0.131099	0.167879		D_1__Proteobacteria	D_2__Gammaproteobacteria	D_3__Vibrionales	D_4__Vibrionaceae	D_5__Photobacterium	D_6__Photobacterium rosenbergii	088bade085f88e1012ff4458a2b3d42d
	0.0902222	0.199646	0.357197	0.445525		D_1__Proteobacteria	D_2__Gammaproteobacteria	D_3__Pseudomonadales	D_4__Moraxellaceae	D_5__Acinetobacter		04fd4bd5e271052cbc3452564c7fbc76
	0.857111	0.367273	0.560496	0.686583		D_1__Proteobacteria	D_2__Gammaproteobacteria	D_3__Alteromonadales	D_4__Marinobacteraceae	D_5__Marinobacter		d506c43c84f7ec0c561c0a425e99fa83
	0.0654111	0.188345	0.0645995	0.523008		D_1__Proteobacteria	D_2__Gammaproteobacteria	D_3__Pseudomonadales	D_4__Pseudomonadaceae	D_5__Pseudomonas		48707f7b2cd5f3f72f80a08d6a98d7f7
	0.672155	0.566919	0.359097	0.908269		D_1__Proteobacteria	D_2__Gammaproteobacteria	D_3__Pseudomonadales	D_4__Pseudomonadaceae	D_5__Pseudomonas		f6b4bcf2631b590cd73cea6a64d07254
	0.737566	1.40882	1.20649	1.59916		D_1__Proteobacteria	D_2__Gammaproteobacteria	D_3__Oceanospirillales	D_4__Alcanivoracaceae	D_5__Alcanivorax	D_6__uncultured Alcanivorax sp.	0ee3fd5b0ed7a3f38211189817afcdc0
	0.0270667	0.335254	0.279298	0.695192		D_1__Proteobacteria	D_2__Gammaproteobacteria	D_3__Oceanospirillales	D_4__Pseudohongiellaceae	D_5__Pseudohongiella	D_6__uncultured gamma proteobacterium	4bf06649b8f42585ea0644df08bd5ef9
	0.144355	0.0508532	0.0797994	0.142052		D_1__Proteobacteria	D_2__Gammaproteobacteria	D_3__Gammaproteobacteria Incertae Sedis	D_4__Unknown Family	D_5__uncultured	D_6__uncultured bacterium	af77ed1e236824609916a1eeb59dccdd
	0.0112778	0.0904057	0.148199	0.510094		D_1__Proteobacteria	D_2__Gammaproteobacteria	D_3__Salinisphaerales	D_4__Salinisphaeraceae	D_5__Salinisphaera	D_6__uncultured bacterium	42175a193304f0218973320abdac8e45
	0.178189	0.847553	0.919593	1.14717		D_1__Proteobacteria	D_2__Gammaproteobacteria	D_3__Betaproteobacteriales	D_4__Burkholderiaceae	D_5__Ralstonia		79fea7073a32159fbf592c02ee449582
	0.0406	0.348439	0.0778994	0.0903965		D_1__Proteobacteria	D_2__Gammaproteobacteria	D_3__Betaproteobacteriales	D_4__Burkholderiaceae	D_5__Schlegelella	D_6__uncultured bacterium	d9804fb0b98b54bd805f2282471fec4d
	0.0338333	0.389875	0.313497	0.772674		D_1__Firmicutes	D_2__Clostridia	D_3__Clostridiales	D_4__Clostridiaceae 4	D_5__Caminicella	D_6__uncultured bacterium	c7e389191067df92e49df9f551a46d79
	0.0383444	0.137492	0.125399	0.352977		D_1__Firmicutes	D_2__Clostridia	D_3__Clostridiales	D_4__Clostridiaceae 3	D_5__Clostridiisalibacter		9a84028b77ce25eb9f853bfa601434eb
	0.419533	0.565036	0.315397	0.828634		D_1__Firmicutes	D_2__Clostridia	D_3__Clostridiales	D_4__Clostridiaceae 3	D_5__Sporosalibacterium	D_6__uncultured organism	984677bbb4319f5dcf79d52816383caf
	0.0338333	0.020718	0.0170999	0.518703		D_1__Firmicutes	D_2__Bacilli	D_3__Lactobacillales	D_4__Streptococcaceae	D_5__Streptococcus	D_6__Streptococcus salivarius subsp. thermophilus	a3160b01d9b88c4be339a6794e3aa0f8
	0.812	1.97574	1.20649	3.07133		D_1__Proteobacteria	D_2__Alphaproteobacteria	D_3__Rhizobiales	D_4__Stappiaceae	D_5__Stappia	D_6__uncultured bacterium	73828926c1ed74f69035854cdd16cfac
	0.160144	0.141259	0.478796	0.0236753		D_1__Proteobacteria	D_2__Alphaproteobacteria	D_3__Rhodobacterales	D_4__Rhodobacteraceae	D_5__Roseovarius		d9e2d4bd4bdacdcf4416690835ddab16
	0.789444	0.297585	0.786594	0.20662		D_1__Proteobacteria	D_2__Alphaproteobacteria	D_3__Rhodobacterales	D_4__Rhodobacteraceae	D_5__Roseovarius	D_6__Roseovarius atlanticus	b6a7348c601745ee20d78d31ff026726
	0.209767	0.307003	0.254598	1.11274		D_1__Proteobacteria	D_2__Alphaproteobacteria	D_3__Rhodobacterales	D_4__Rhodobacteraceae	D_5__Roseibacterium	D_6__uncultured marine bacterium	6a5513b494d307e1c4276ff4a6da1d8b
	0.360889	0.380457	0.235598	0.837243		D_1__Proteobacteria	D_2__Alphaproteobacteria	D_3__Caulobacterales	D_4__Hyphomonadaceae	D_5__Hyphomonas	D_6__uncultured bacterium	e97823023d5af2cede0fbfef255d7eda
	0.117289	1.21483	0.110199	0.865223		D_1__Proteobacteria	D_2__Alphaproteobacteria	D_3__Caulobacterales	D_4__Hyphomonadaceae	D_5__Algimonas	D_6__uncultured bacterium	0e1d230e0d69495267466132508f9361
	0.119544	0.231665	0.142499	0.26258		D_1__Proteobacteria	D_2__Alphaproteobacteria	D_3__Caulobacterales	D_4__Hyphomonadaceae	D_5__Henriciella	D_6__uncultured bacterium	419c126c177f30785cc40be21a92bfde
	0.0812	0.101706	0.227998	0.352977		D_1__Proteobacteria	D_2__Alphaproteobacteria	D_3__Caulobacterales	D_4__Hyphomonadaceae	D_5__uncultured	D_6__Cladosiphon okamuranus	3a923ceadde4506328d0e352a3027a75
	0.0902222	0.0301352	0.224198	0.202316		D_1__Proteobacteria	D_2__Alphaproteobacteria	D_3__Sphingomonadales	D_4__Sphingomonadaceae			25d5e4dfca34af52ed2b939169e21a7f
	0.960866	0.36539	0.913893	0.464896		D_1__Proteobacteria	D_2__Alphaproteobacteria	D_3__Sphingomonadales	D_4__Sphingomonadaceae	D_5__Erythrobacter		528ce41b79765564add2c3331f7189c2
	1.1368	0.20718	0.0208998	0.0495028		D_1__Proteobacteria	D_2__Alphaproteobacteria	D_3__Rhodospirillales	D_4__Terasakiellaceae	D_5__uncultured	D_6__uncultured bacterium	05ee672c13ca2e0e6c44a8c8ec463c05
	0.173678	0.135609	0.0436996	0.058112		D_1__Proteobacteria	D_2__Alphaproteobacteria	D_3__Rhodospirillales	D_4__Magnetospiraceae	D_5__uncultured		5cca48d970b3f35202410f6160eb087a
	2.37735	0.745847	1.62639	0.400327		D_1__Proteobacteria	D_2__Alphaproteobacteria	D_3__Rhizobiales	D_4__Rhizobiaceae			230f5c2f0772a4317b5a8b25d43744c1
	0.225555	0.672392	0.391397	0.172184		D_1__Proteobacteria	D_2__Alphaproteobacteria	D_3__Rhizobiales	D_4__Rhizobiaceae			4edd8c08f4377902f57228f33ccbbc77
	0.0406	0.195879	0.0645995	0.219534		D_1__Proteobacteria	D_2__Alphaproteobacteria	D_3__Rhizobiales	D_4__Rhizobiaceae	D_5__Allorhizobium-Neorhizobium-Pararhizobium-Rhizobium		40a2945b19a6f902eb7bf5f4abfe6256
	1.66009	2.00964	0.0474996	0.0258276		D_1__Proteobacteria	D_2__Alphaproteobacteria	D_3__Rhizobiales	D_4__Rhizobiaceae	D_5__Lentilitoribacter	D_6__uncultured bacterium	6e5b3b5fa1f9627c6cfc0279b7d8b071
	0.0406	0.00941726	0.0379997	0.649994		D_1__Proteobacteria	D_2__Alphaproteobacteria					93a685441af47771e5e820e14b6eb2d2
	0.0293222	0.195879	0.402797	0.380956		D_1__Proteobacteria	D_2__Alphaproteobacteria	D_3__Paracaedibacterales	D_4__Paracaedibacteraceae	D_5__uncultured		bd7ffe913695618020ca3db344280988
	0.656366	0.565036	0.689694	0.936249		D_1__Proteobacteria	D_2__Alphaproteobacteria	D_3__Rhodobacterales	D_4__Rhodobacteraceae			d39012180833ddd3670e61ed76d6513c
	22.5939	2.76114	19.0967	1.60777		D_1__Proteobacteria	D_2__Alphaproteobacteria	D_3__Rhodobacterales	D_4__Rhodobacteraceae			154d6026d3caca74ceed84f19a411cfd
	0.672155	3.3808	0.144399	0.355129		D_1__Proteobacteria	D_2__Alphaproteobacteria	D_3__Rhodobacterales	D_4__Rhodobacteraceae			8fb7c34e9774e0623654d0d5b37d51f7
	3.11266	1.47663	2.43958	5.92312		D_1__Proteobacteria	D_2__Alphaproteobacteria	D_3__Rhodobacterales	D_4__Rhodobacteraceae	D_5__Marivita	D_6__uncultured bacterium	72c2ef09aebc875b72a4d71d87afdde6
	0.618022	0.0696877	0.689694	0.111919		D_1__Proteobacteria	D_2__Alphaproteobacteria	D_3__Rhodobacterales	D_4__Rhodobacteraceae	D_5__Marinovum		1a9748b0e9b6b5e2f2b76a01d75a4c1d
	8.05684	6.12499	5.74745	5.99415		D_1__Proteobacteria	D_2__Alphaproteobacteria	D_3__Rhodobacterales	D_4__Rhodobacteraceae			8a45e0b7d52715cbb937eaa0aaebd098
	0.198489	0.0339021	0.104499	0.0925487		D_1__Proteobacteria	D_2__Alphaproteobacteria	D_3__Rhodobacterales	D_4__Rhodobacteraceae			67e400a6b944ae70d9a1e131e1c23b09
	1.13905	0.037669	0.0588995	0.587577		D_1__Proteobacteria	D_2__Alphaproteobacteria	D_3__Rhodobacterales	D_4__Rhodobacteraceae	D_5__Marinovum	D_6__uncultured bacterium	4ea7242bd994e9f04f0516f41d135b8d
	2.33675	2.54643	8.54423	2.5763		D_1__Proteobacteria	D_2__Alphaproteobacteria	D_3__Rhodobacterales	D_4__Rhodobacteraceae	D_5__Sulfitobacter		3db5f456874d0853c2d907762d338b01
	0.0857111	0.107357	0.442696	0.417546		D_1__Proteobacteria	D_2__Alphaproteobacteria	D_3__Rhodobacterales	D_4__Rhodobacteraceae	D_5__Paracoccus		962ddc66edda3b1b229d818c1c732b19
	0.212022	0.0866388	0.0683995	0.0645689		D_1__Proteobacteria	D_2__Alphaproteobacteria	D_3__Rhodobacterales	D_4__Rhodobacteraceae	D_5__Ruegeria		023bc360f0f48b25606190b1ebca5fa3
	0.333822	0.0734546	0.138699	0.445525		D_1__Proteobacteria	D_2__Alphaproteobacteria	D_3__Rhodobacterales	D_4__Rhodobacteraceae			00371dc1fbd45aac92d31d3e8b93f0c6
	0.0293222	0.177044	0.172899	0.0602643		D_1__Proteobacteria	D_2__Alphaproteobacteria	D_3__Rhodobacterales	D_4__Rhodobacteraceae	D_5__Roseivivax	D_6__Roseivivax marinus	970f530de3c2fd98fc2fbcd9c548d298
	0.439833	0.263683	0.353397	0.193707		D_1__Proteobacteria	D_2__Alphaproteobacteria	D_3__Rhodobacterales	D_4__Rhodobacteraceae	D_5__Leisingera	D_6__uncultured bacterium	d2c5f3db0c5144fa28edff7db03c8f45
	0.1827	0.646024	0.511096	1.66157		D_1__Proteobacteria	D_2__Alphaproteobacteria	D_3__Rhizobiales	D_4__Beijerinckiaceae	D_5__Methylobacterium		23b13e05f9cfd70cce8451488e4e7f36
	0.0406	0.0772215	0.106399	0.76837		D_1__Chlamydiae	D_2__Chlamydiae	D_3__Chlamydiales	D_4__Simkaniaceae	D_5__Candidatus Rhabdochlamydia		2a092ab4dd0a23438cfaee1127d6bc29
	0.0969888	0.180811	0.186199	0.0624166		D_1__Planctomycetes	D_2__Planctomycetacia	D_3__Pirellulales	D_4__Pirellulaceae	D_5__Blastopirellula		3e8236f237da487baba72dfb98d2e904
	0.1624	0.21283	0.275498	2.33524		D_1__Spirochaetes	D_2__Spirochaetia	D_3__Spirochaetales	D_4__Spirochaetaceae	D_5__Spirochaeta 2		29e58ca9bdd079d531e2aed3eb1e413a
	0.0406	0.20718	0.664995	0.0753304		D_1__Actinobacteria	D_2__Acidimicrobiia	D_3__Microtrichales	D_4__Ilumatobacteraceae	D_5__Ilumatobacter		1fec16f605a3f8bb54b69d4727ce2089
	2.51043	0.557502	0.123499	0.632775		D_1__Bacteroidetes	D_2__Bacteroidia	D_3__Flavobacteriales	D_4__Crocinitomicaceae	D_5__Crocinitomix	D_6__uncultured Bacteroidetes bacterium	25c68f90bff15a17f8140a23b5489104
	0.0879666	0.229781	0.100699	0.307778		D_1__Bacteroidetes	D_2__Bacteroidia	D_3__Flavobacteriales	D_4__Weeksellaceae	D_5__Chryseobacterium		9312090448f8c2f4439fb72ea8d378cd
	0.726288	0.271217	0.321097	0.652146		D_1__Bacteroidetes	D_2__Bacteroidia	D_3__Flavobacteriales	D_4__Flavobacteriaceae	D_5__Winogradskyella		cafc8fd1cd98ba69d09791a21699fbd6
	0.545844	0.182695	0.398997	0.195859		D_1__Bacteroidetes	D_2__Bacteroidia	D_3__Flavobacteriales	D_4__Flavobacteriaceae	D_5__Muricauda		3b4a0a014b0a1b03c7da3bdc34c01075
	0.139844	0.0150676	0.385697	0.299169		D_1__Bacteroidetes	D_2__Bacteroidia	D_3__Chitinophagales	D_4__Saprospiraceae	D_5__Lewinella	D_6__Lewinella nigricans	5d72347000ecd1cf2fc2f5c8a3becf27
	0.115033	0.271217	0.231798	0.312083		D_1__Bacteroidetes	D_2__Bacteroidia	D_3__Chitinophagales	D_4__Saprospiraceae	D_5__Lewinella	D_6__Lewinella sp. HME9359	883563edc50869350593c5fd10dbe574
	6.21856	5.61457	3.84557	5.09449		D_1__Bacteroidetes	D_2__Bacteroidia	D_3__Chitinophagales	D_4__Saprospiraceae	D_5__Lewinella	D_6__Cladosiphon okamuranus	6dae7976e396f392073ca770008752a7
	0.00451111	0.0640374	0.317297	0.0301322		D_1__Proteobacteria	D_2__Deltaproteobacteria					ad98307988997f6cd3ef4f41e379a99c
	0.0834555	0.0301352	0.0626995	0.297017		D_1__Proteobacteria	D_2__Deltaproteobacteria	D_3__Myxococcales	D_4__Nannocystaceae	D_5__uncultured		1bdfe45342980d5ac6b03896f002c5f9
	0.0451111	0.269334	0.340097	1.16439		D_1__Proteobacteria	D_2__Deltaproteobacteria	D_3__Myxococcales	D_4__Nannocystaceae	D_5__uncultured bacterium	D_6__uncultured bacterium	60564bbe81885fc2eddabbe75eb3de6a
	0.354122	0.199646	0.203298	0.686583		D_1__Proteobacteria	D_2__Deltaproteobacteria	D_3__Oligoflexales	D_4__Oligoflexaceae	D_5__uncultured	D_6__uncultured proteobacterium	6c3a9e925b5d0e263f321505d2dbf1b3
	1.52475	0.63849	8.64873	3.17894		D_1__Proteobacteria	D_2__Deltaproteobacteria	D_3__Oligoflexales	D_4__Oligoflexaceae	D_5__uncultured	D_6__uncultured proteobacterium	682e5342211c704576db92e0bb567c8e
	0.2436	0.46898	0.507296	0.154965		D_1__Proteobacteria	D_2__Gammaproteobacteria	D_3__Francisellales	D_4__Francisellaceae	D_5__Francisella	D_6__uncultured bacterium	77972cd35884d5c610062f44d668e9fb
TOTAL	88.6771	84.4935	86.626	83.5565
