# Supplementary material for: Microbiome characterization of defensive tissues in the model anemone Exaiptasia diaphana
Source: BMC Microbiol. 2021 May 21;21:152. doi: 10.1186/s12866-021-02211-4 (PMC8140459; doi:10.1186/s12866-021-02211-4)
Supplement: Supplementary file 5 — Additional file 5. Abundance of genera specific to acontia (versus whole anemones) based on an indicator value analysis (A-D). Five genera were present in all genotypes, and their abundance across all genotypes is presented in E. [file 12866_2021_2211_MOESM5_ESM.xlsx]

## Sheet: A. AIMS1
Acontia	Anemone	Phylum	Class	Order	Family	Genus
22.6487	0.307132	D_1__Proteobacteria	D_2__Gammaproteobacteria	D_3__Vibrionales	D_4__Vibrionaceae	D_5__Vibrio
11.7001	2.06943	D_1__Bacteroidetes	D_2__Bacteroidia	D_3__Chitinophagales	D_4__Saprospiraceae	D_5__Lewinella
6.46816	0.982822	D_1__Proteobacteria	D_2__Gammaproteobacteria	D_3__Alteromonadales	D_4__Colwelliaceae	D_5__Thalassotalea
5.57531	0	D_1__Proteobacteria	D_2__Alphaproteobacteria	D_3__Rhodobacterales	D_4__Rhodobacteraceae	D_5__Marivita
4.49661	0.318252	D_1__Bacteroidetes	D_2__Bacteroidia	D_3__Flavobacteriales	D_4__Crocinitomicaceae	D_5__Crocinitomix
4.18552	0	D_1__Proteobacteria	D_2__Alphaproteobacteria	D_3__Rhodobacterales	D_4__Rhodobacteraceae	D_5__Sulfitobacter
3.14722	0	D_1__Proteobacteria	D_2__Alphaproteobacteria	D_3__Rhodobacterales	D_4__Rhodobacteraceae	D_5__Marinovum
1.75339	0.182161	D_1__Proteobacteria	D_2__Alphaproteobacteria	D_3__Rhodobacterales	D_4__Rhodobacteraceae	D_5__Roseovarius
1.45443	0	D_1__Proteobacteria	D_2__Alphaproteobacteria	D_3__Rhizobiales	D_4__Stappiaceae	D_5__Stappia
1.32111	0.232467	D_1__Proteobacteria	D_2__Gammaproteobacteria	D_3__Oceanospirillales	D_4__Alcanivoracaceae	D_5__Alcanivorax
0.917098	0.0953168	D_1__Proteobacteria	D_2__Gammaproteobacteria	D_3__Cellvibrionales	D_4__Cellvibrionaceae	D_5__Candidatus Endobugula
0.751454	0	D_1__Firmicutes	D_2__Clostridia	D_3__Clostridiales	D_4__Clostridiaceae 3	D_5__Sporosalibacterium
0.456529	0.113851	D_1__Planctomycetes	D_2__Planctomycetacia	D_3__Pirellulales	D_4__Pirellulaceae	D_5__Blastopirellula
0.436328	0	D_1__Actinobacteria	D_2__Nitriliruptoria	D_3__Euzebyales	D_4__Euzebyaceae	D_5__Euzebya
0.290886	0.00211815	D_1__Spirochaetes	D_2__Spirochaetia	D_3__Spirochaetales	D_4__Spirochaetaceae	D_5__Spirochaeta 2
0.266645	0.0148271	D_1__Proteobacteria	D_2__Alphaproteobacteria	D_3__Micavibrionales	D_4__uncultured	D_5__uncultured bacterium
0.157563	0	D_1__Bacteroidetes	D_2__Bacteroidia	D_3__Flavobacteriales	D_4__Weeksellaceae	D_5__Chryseobacterium
0.133323	0	D_1__Firmicutes	D_2__Clostridia	D_3__Clostridiales	D_4__Clostridiaceae 4	D_5__Caminicella

## Sheet: B. AIMS2
Acontia	Anemone	Phylum	Class	Order	Family	Genus
42.0432	0.458961	D_1__Proteobacteria	D_2__Gammaproteobacteria	D_3__Vibrionales	D_4__Vibrionaceae	D_5__Vibrio
8.01377	0.297675	D_1__Bacteroidetes	D_2__Bacteroidia	D_3__Chitinophagales	D_4__Saprospiraceae	D_5__Lewinella
4.6574	0.356128	D_1__Proteobacteria	D_2__Gammaproteobacteria	D_3__Alteromonadales	D_4__Alteromonadaceae	D_5__Alteromonas
3.42218	0	D_1__Proteobacteria	D_2__Alphaproteobacteria	D_3__Rhodobacterales	D_4__Rhodobacteraceae	D_5__Sulfitobacter
2.70079	0.133683	D_1__Proteobacteria	D_2__Alphaproteobacteria	D_3__Rhizobiales	D_4__Rhizobiaceae	D_5__Lentilitoribacter
2.65523	0	D_1__Proteobacteria	D_2__Alphaproteobacteria	D_3__Rhizobiales	D_4__Stappiaceae	D_5__Stappia
1.98446	0	D_1__Proteobacteria	D_2__Alphaproteobacteria	D_3__Rhodobacterales	D_4__Rhodobacteraceae	D_5__Marivita
1.97433	0.223527	D_1__Proteobacteria	D_2__Gammaproteobacteria	D_3__Oceanospirillales	D_4__Alcanivoracaceae	D_5__Alcanivorax
1.42506	0.0644061	D_1__Proteobacteria	D_2__Gammaproteobacteria	D_3__Cellvibrionales	D_4__Cellvibrionaceae	D_5__Candidatus Endobugula
0.809983	0	D_1__Firmicutes	D_2__Clostridia	D_3__Clostridiales	D_4__Clostridiaceae 3	D_5__Sporosalibacterium
0.764421	0.117988	D_1__Proteobacteria	D_2__Gammaproteobacteria	D_3__Alteromonadales	D_4__Colwelliaceae	D_5__Thalassotalea
0.630268	0.0795605	D_1__Proteobacteria	D_2__Gammaproteobacteria	D_3__Francisellales	D_4__Francisellaceae	D_5__Francisella
0.566988	0	D_1__Bacteroidetes	D_2__Rhodothermia	D_3__Rhodothermales	D_4__Rhodothermaceae	D_5__Salinibacter
0.559395	0.0741482	D_1__Proteobacteria	D_2__Alphaproteobacteria	D_3__Caulobacterales	D_4__Hyphomonadaceae	D_5__Hyphomonas
0.523958	0	D_1__Firmicutes	D_2__Clostridia	D_3__Clostridiales	D_4__Clostridiaceae 4	D_5__Caminicella
0.468271	0.0156956	D_1__Proteobacteria	D_2__Gammaproteobacteria	D_3__Betaproteobacteriales	D_4__Burkholderiaceae	D_5__Schlegelella
0.417648	0	D_1__Firmicutes	D_2__Clostridia	D_3__Clostridiales	D_4__Clostridiaceae 3	D_5__Clostridiisalibacter
0.387273	0	D_1__Proteobacteria	D_2__Gammaproteobacteria	D_3__Vibrionales	D_4__Vibrionaceae	D_5__Photobacterium
0.37968	0.0037886	D_1__Proteobacteria	D_2__Alphaproteobacteria	D_3__Rhodobacterales	D_4__Rhodobacteraceae	D_5__Paracoccus
0.364492	0.00487105	D_1__Actinobacteria	D_2__Actinobacteria	D_3__Corynebacteriales	D_4__Corynebacteriaceae	D_5__Corynebacterium 1
0.308806	0	D_1__Bacteroidetes	D_2__Bacteroidia	D_3__Flavobacteriales	D_4__Weeksellaceae	D_5__Chryseobacterium
0.303744	0	D_1__Proteobacteria	D_2__Alphaproteobacteria	D_3__Rhizobiales	D_4__Rhizobiaceae	D_5__Ahrensia
0.291088	0.0346386	D_1__Planctomycetes	D_2__Planctomycetacia	D_3__Pirellulales	D_4__Pirellulaceae	D_5__Blastopirellula
0.278432	0.0384272	D_1__Actinobacteria	D_2__Acidimicrobiia	D_3__Microtrichales	D_4__Ilumatobacteraceae	D_5__Ilumatobacter
0.263244	0.00487105	D_1__Proteobacteria	D_2__Alphaproteobacteria	D_3__Paracaedibacterales	D_4__Paracaedibacteraceae	D_5__uncultured
0.230339	0	D_1__Proteobacteria	D_2__Alphaproteobacteria	D_3__Rhodobacterales	D_4__Rhodobacteraceae	D_5__Maritimibacter
0.149341	0	D_1__Proteobacteria	D_2__Alphaproteobacteria	D_3__Parvibaculales	D_4__uncultured	D_5__uncultured marine bacterium
0.121497	0	D_1__Proteobacteria	D_2__Gammaproteobacteria	D_3__Salinisphaerales	D_4__Salinisphaeraceae	D_5__Salinisphaera

## Sheet: C. AIMS3
Acontia	Anemone	Phylum	Class	Order	Family	Genus
14.8563	0	D_1__Proteobacteria	D_2__Alphaproteobacteria	D_3__Rhodobacterales	D_4__Rhodobacteraceae	D_5__Sulfitobacter
7.85266	1.8456	D_1__Proteobacteria	D_2__Gammaproteobacteria	D_3__Alteromonadales	D_4__Alteromonadaceae	D_5__Alteromonas
7.76677	0.385153	D_1__Proteobacteria	D_2__Gammaproteobacteria	D_3__Vibrionales	D_4__Vibrionaceae	D_5__Vibrio
7.76016	0.367071	D_1__Bacteroidetes	D_2__Bacteroidia	D_3__Chitinophagales	D_4__Saprospiraceae	D_5__Lewinella
2.51404	0	D_1__Bacteroidetes	D_2__Bacteroidia	D_3__Flavobacteriales	D_4__Weeksellaceae	D_5__Chryseobacterium
2.2002	0.0566579	D_1__Proteobacteria	D_2__Alphaproteobacteria	D_3__Rhodobacterales	D_4__Rhodobacteraceae	D_5__Roseovarius
2.09779	0	D_1__Proteobacteria	D_2__Alphaproteobacteria	D_3__Rhizobiales	D_4__Stappiaceae	D_5__Stappia
1.30162	0	D_1__Proteobacteria	D_2__Alphaproteobacteria	D_3__Rhodobacterales	D_4__Rhodobacteraceae	D_5__Marinovum
1.15626	0	D_1__Actinobacteria	D_2__Acidimicrobiia	D_3__Microtrichales	D_4__Ilumatobacteraceae	D_5__Ilumatobacter
0.918401	0	D_1__Proteobacteria	D_2__Alphaproteobacteria	D_3__Rhodobacterales	D_4__Rhodobacteraceae	D_5__Paracoccus
0.888669	0	D_1__Proteobacteria	D_2__Alphaproteobacteria	D_3__Rhizobiales	D_4__Beijerinckiaceae	D_5__Methylobacterium
0.882061	0.128987	D_1__Proteobacteria	D_2__Gammaproteobacteria	D_3__Francisellales	D_4__Francisellaceae	D_5__Francisella
0.700363	0	D_1__Proteobacteria	D_2__Alphaproteobacteria	D_3__Paracaedibacterales	D_4__Paracaedibacteraceae	D_5__uncultured
0.591345	0.0825759	D_1__Proteobacteria	D_2__Deltaproteobacteria	D_3__Myxococcales	D_4__Nannocystaceae	D_5__uncultured bacterium
0.545094	0	D_1__Firmicutes	D_2__Clostridia	D_3__Clostridiales	D_4__Clostridiaceae 4	D_5__Caminicella
0.518665	0.00542469	D_1__Planctomycetes	D_2__Planctomycetacia	D_3__Pirellulales	D_4__Pirellulaceae	D_5__Blastopirellula
0.479022	0	D_1__Spirochaetes	D_2__Spirochaetia	D_3__Spirochaetales	D_4__Spirochaetaceae	D_5__Spirochaeta 2
0.465808	0	D_1__Bacteroidetes	D_2__Bacteroidia	D_3__Flavobacteriales	D_4__Crocinitomicaceae	D_5__Crocinitomix
0.370003	0	D_1__Firmicutes	D_2__Clostridia	D_3__Clostridiales	D_4__Clostridiaceae 3	D_5__Clostridiisalibacter
0.310538	0	D_1__Actinobacteria	D_2__Nitriliruptoria	D_3__Euzebyales	D_4__Euzebyaceae	D_5__Euzebya
0.257681	0	D_1__Proteobacteria	D_2__Gammaproteobacteria	D_3__Salinisphaerales	D_4__Salinisphaeraceae	D_5__Salinisphaera
0.109019	0.0247125	D_1__Proteobacteria	D_2__Alphaproteobacteria	D_3__Rickettsiales	D_4__SM2D12	D_5__uncultured bacterium

## Sheet: D. AIMS4
Acontia	Anemone	Phylum	Class	Order	Family	Genus
12.015	0.532298	D_1__Proteobacteria	D_2__Gammaproteobacteria	D_3__Vibrionales	D_4__Vibrionaceae	D_5__Vibrio
8.60192	1.76554	D_1__Proteobacteria	D_2__Gammaproteobacteria	D_3__Alteromonadales	D_4__Alteromonadaceae	D_5__Alteromonas
8.2974	0.0134685	D_1__Proteobacteria	D_2__Alphaproteobacteria	D_3__Rhodobacterales	D_4__Rhodobacteraceae	D_5__Marivita
7.99288	0.522929	D_1__Bacteroidetes	D_2__Bacteroidia	D_3__Chitinophagales	D_4__Saprospiraceae	D_5__Lewinella
4.30247	0	D_1__Proteobacteria	D_2__Alphaproteobacteria	D_3__Rhizobiales	D_4__Stappiaceae	D_5__Stappia
3.60901	0	D_1__Proteobacteria	D_2__Alphaproteobacteria	D_3__Rhodobacterales	D_4__Rhodobacteraceae	D_5__Sulfitobacter
2.32761	0	D_1__Proteobacteria	D_2__Alphaproteobacteria	D_3__Rhizobiales	D_4__Beijerinckiaceae	D_5__Methylobacterium
2.24018	0.427478	D_1__Proteobacteria	D_2__Gammaproteobacteria	D_3__Oceanospirillales	D_4__Alcanivoracaceae	D_5__Alcanivorax
1.55878	0.0427478	D_1__Proteobacteria	D_2__Alphaproteobacteria	D_3__Rhodobacterales	D_4__Rhodobacteraceae	D_5__Roseibacterium
1.38994	0.0995497	D_1__Proteobacteria	D_2__Alphaproteobacteria	D_3__Caulobacterales	D_4__Hyphomonadaceae	D_5__Hyphomonas
1.32963	0.18446	D_1__Proteobacteria	D_2__Gammaproteobacteria	D_3__Alteromonadales	D_4__Colwelliaceae	D_5__Thalassotalea
1.21205	0.321487	D_1__Proteobacteria	D_2__Alphaproteobacteria	D_3__Caulobacterales	D_4__Hyphomonadaceae	D_5__Algimonas
1.16079	0	D_1__Firmicutes	D_2__Clostridia	D_3__Clostridiales	D_4__Clostridiaceae 3	D_5__Sporosalibacterium
1.0824	0	D_1__Firmicutes	D_2__Clostridia	D_3__Clostridiales	D_4__Clostridiaceae 4	D_5__Caminicella
0.928634	0	D_1__Bacteroidetes	D_2__Bacteroidia	D_3__Flavobacteriales	D_4__Crocinitomicaceae	D_5__Crocinitomix
0.910544	0.00468469	D_1__Proteobacteria	D_2__Gammaproteobacteria	D_3__Pseudomonadales	D_4__Pseudomonadaceae	D_5__Pseudomonas
0.795972	0	D_1__Bacteroidetes	D_2__Rhodothermia	D_3__Rhodothermales	D_4__Rhodothermaceae	D_5__Salinibacter
0.714566	0	D_1__Proteobacteria	D_2__Gammaproteobacteria	D_3__Salinisphaerales	D_4__Salinisphaeraceae	D_5__Salinisphaera
0.569844	0	D_1__Firmicutes	D_2__Clostridia	D_3__Clostridiales	D_4__Clostridiaceae 3	D_5__Clostridiisalibacter
0.533663	0	D_1__Proteobacteria	D_2__Alphaproteobacteria	D_3__Paracaedibacterales	D_4__Paracaedibacteraceae	D_5__uncultured
0.434166	0.104234	D_1__Actinobacteria	D_2__Actinobacteria	D_3__Micrococcales	D_4__Microbacteriaceae	D_5__Microbacterium
0.34673	0	D_1__Proteobacteria	D_2__Gammaproteobacteria	D_3__Legionellales	D_4__Legionellaceae	D_5__Legionella
0.343715	0	D_1__Proteobacteria	D_2__Deltaproteobacteria	D_3__Desulfovibrionales	D_4__Desulfovibrionaceae	D_5__Desulfovibrio
0.235174	0	D_1__Firmicutes	D_2__Clostridia	D_3__Clostridiales	D_4__Lachnospiraceae	D_5__Lachnospiraceae FCS020 group
0.226128	0	D_1__Actinobacteria	D_2__Actinobacteria	D_3__Corynebacteriales	D_4__Corynebacteriaceae	D_5__Corynebacterium 1
0.0844213	0	D_1__Proteobacteria	D_2__Gammaproteobacteria	D_3__Xanthomonadales	D_4__Xanthomonadaceae	D_5__Vulcaniibacterium

## Sheet: E. Common indicator genera
	Abundance
	AIMS1	AIMS2	AIMS3	AIMS4		Phylum	Class	Order	Family	Genus
	22.6487	42.0432	7.76677	12.015		D_1__Proteobacteria	D_2__Gammaproteobacteria	D_3__Vibrionales	D_4__Vibrionaceae	D_5__Vibrio
	11.7001	8.01377	7.76016	7.99288		D_1__Bacteroidetes	D_2__Bacteroidia	D_3__Chitinophagales	D_4__Saprospiraceae	D_5__Lewinella
	4.18552	3.42218	14.8563	3.60901		D_1__Proteobacteria	D_2__Alphaproteobacteria	D_3__Rhodobacterales	D_4__Rhodobacteraceae	D_5__Sulfitobacter
	1.45443	2.65523	2.09779	4.30247		D_1__Proteobacteria	D_2__Alphaproteobacteria	D_3__Rhizobiales	D_4__Stappiaceae	D_5__Stappia
	0.133323	0.523958	0.545094	1.0824		D_1__Firmicutes	D_2__Clostridia	D_3__Clostridiales	D_4__Clostridiaceae 4	D_5__Caminicella
TOTAL	40.122	56.6583	33.0261	29.0017
