# Supplementary material for: Microbiome characterization of defensive tissues in the model anemone Exaiptasia diaphana
Source: BMC Microbiol. 2021 May 21;21:152. doi: 10.1186/s12866-021-02211-4 (PMC8140459; doi:10.1186/s12866-021-02211-4)
Supplement: Supplementary file 6 — Additional file 6. List of contaminants identified in the 16S rRNA metabarcoding data. [file 12866_2021_2211_MOESM6_ESM.xlsx]

## Sheet: Contaminants
	Abundance in acontia		Domain	Phylum	Class	Order	Family	Genus	ASV
	0.0240853		D_0__Bacteria	D_1__Bacteroidetes	D_2__Bacteroidia	D_3__Cytophagales	D_4__Spirosomaceae	D_5__Spirosoma	e00488782efbd2db064a52b8713aa8f1
	0.0289992		D_0__Bacteria	D_1__Firmicutes	D_2__Bacilli	D_3__Bacillales	D_4__Staphylococcaceae	D_5__Staphylococcus	cf63179f6eb172dc94cdfa2cb3a780c1
	0.0352614		D_0__Bacteria	D_1__Proteobacteria	D_2__Gammaproteobacteria	D_3__Betaproteobacteriales	D_4__Burkholderiaceae	D_5__Variovorax	54ee21b49c924e03ffba8379ad8588a0
	0.0756736		D_0__Bacteria	D_1__Proteobacteria	D_2__Gammaproteobacteria	D_3__Xanthomonadales	D_4__Xanthomonadaceae	D_5__Stenotrophomonas	acd191a5f307d0579b3126166f102435
	0.0288749		D_0__Bacteria	D_1__Actinobacteria	D_2__Actinobacteria	D_3__Corynebacteriales	D_4__Corynebacteriaceae	D_5__Corynebacterium 1	8e576c983ab304f2fed78c8f94cd96c5
	0.0225762		D_0__Bacteria	D_1__Bacteroidetes	D_2__Ignavibacteria	D_3__OPB56	D_4__uncultured bacterium	D_5__uncultured bacterium	db1e1b4b423bdcfd6a3af554b003734e
	0.0361888		D_0__Bacteria	D_1__Proteobacteria	D_2__Alphaproteobacteria	D_3__Rhodobacterales	D_4__Rhodobacteraceae	D_5__Rubellimicrobium	fdff9c528bd3ac1e500c9016abd5f355
	0.876744		D_0__Bacteria	D_1__Proteobacteria	D_2__Alphaproteobacteria	D_3__Sphingomonadales	D_4__Sphingomonadaceae	D_5__Sphingomonas	c45db55927c575695ebf7692495d0ec4
	0.0250707		D_0__Bacteria	D_1__Proteobacteria	D_2__Alphaproteobacteria	D_3__Caulobacterales	D_4__Caulobacteraceae	D_5__Asticcacaulis	02318211f36dca45c5fad91540870c76
	1.42989		D_0__Bacteria	D_1__Proteobacteria	D_2__Gammaproteobacteria	D_3__Betaproteobacteriales	D_4__Burkholderiaceae	D_5__Pelomonas	5fd31ff146ae0889f19a3bf52a33429c
	0.0573899		D_0__Bacteria	D_1__Proteobacteria	D_2__Alphaproteobacteria	D_3__Rhizobiales	D_4__Xanthobacteraceae	D_5__Bradyrhizobium	7fe77472482b3a550b77188e1c68c155
	0.044205		D_0__Bacteria	D_1__Proteobacteria	D_2__Alphaproteobacteria	D_3__Rhizobiales	D_4__Xanthobacteraceae	D_5__Bradyrhizobium	a43cc15d35c5f4cf5db945c8b532c680
	0.19056		D_0__Bacteria	D_1__Firmicutes	D_2__Clostridia	D_3__Clostridiales	D_4__Ruminococcaceae	D_5__Ruminococcaceae UCG-008	e973225651ad0e2576c309e78b0d66cf
	0.500936		D_0__Bacteria	D_1__Proteobacteria	D_2__Gammaproteobacteria	D_3__Pseudomonadales	D_4__Moraxellaceae	D_5__Enhydrobacter	6a32be47835e174c6854b8307018c78a
	2.94665		D_0__Bacteria	D_1__Proteobacteria	D_2__Gammaproteobacteria	D_3__Beggiatoales	D_4__Beggiatoaceae	D_5__uncultured	7039199873c3aa412c9375cc67833f9f
	0.0362473		D_0__Bacteria	D_1__Proteobacteria	D_2__Gammaproteobacteria	D_3__Betaproteobacteriales	D_4__Burkholderiaceae	D_5__Aquabacterium	4f125bfb75b79700f21c5bef291334d0
	0.139256		D_0__Bacteria	D_1__Proteobacteria	D_2__Gammaproteobacteria	D_3__Betaproteobacteriales	D_4__Rhodocyclaceae	D_5__uncultured	d281f493228a6ab4facf8012f482b41f
	0.0300797		D_0__Bacteria	D_1__Proteobacteria	D_2__Alphaproteobacteria	D_3__Caulobacterales	D_4__Caulobacteraceae		7c7f22b7a90914e7f2bc9be39100fd1d
	0.0663134		D_0__Bacteria	D_1__Acidobacteria	D_2__Acidobacteriia	D_3__Solibacterales	D_4__Solibacteraceae (Subgroup 3)	D_5__Bryobacter	2d17e9a75e87ba47fbf222088cdc77dd
	0.0339081		D_0__Bacteria	D_1__Proteobacteria	D_2__Alphaproteobacteria	D_3__Rhizobiales	D_4__Xanthobacteraceae	D_5__Bradyrhizobium	62bb26499420b040ce905af739b757f9
	0.558665		D_0__Bacteria	D_1__Bacteroidetes	D_2__Bacteroidia	D_3__Flavobacteriales	D_4__Flavobacteriaceae	D_5__Nonlabens	4b5a0888230a2f16586b9ef51b73ebcf
	0.0922346		D_0__Bacteria	D_1__Proteobacteria	D_2__Gammaproteobacteria	D_3__Betaproteobacteriales	D_4__TRA3-20		6b7e8202734dbdb49175ac49c83fb567
TOTAL	7.27982
